# Supplementary material for: Urinary metabolomic profiling of a cohort of Colombian patients with systemic lupus erythematosus
Source: Sci Rep. 2024 Apr 25;14:9555. doi: 10.1038/s41598-024-60217-0 (PMC11045835; doi:10.1038/s41598-024-60217-0)
Supplement: Supplementary file 1 — Supplementary Information 1. [file 41598_2024_60217_MOESM1_ESM.xlsx]

## Sheet: Original
LIST OF COMPOUNDS
Experimental mass	Identifier	Adduct	mz Error (ppm)	Molecular Weight	Name	Formula	Score 1	Score 2	Score 3	Final Score	CAS	Kegg	HMDB	LipidMaps	Metlin	PubChem	InChIKey	SMILES	Pathways
314.106	151132	M-H	8	315.111	Hippeastrine	C17H17NO5	N/A	N/A	N/A	N/A	477-17-8	C08528			67045	441594	DGQPIOQRPAGNGB-DANNLKNASA-N	CN1CCC2=C[C@H](O)[C@H]3OC(=O)c4cc5c(cc4[C@H]3[C@@H]21)OCO5
314.106	42917	M-H	8	315.111	Citpressine II	C17H17NO5	N/A	N/A	N/A	N/A			HMDB0029324		86188	5494828	CHCYJKZBXNSGCG-UHFFFAOYSA-N	COC1=CC2=C(C(O)=C1)C(=O)C1=C(N2C)C(OC)=C(OC)C=C1
314.106	88067	M-H	8	315.111	(2E)-3-(3,4-dihydroxyphenyl)-N-[2-hydroxy-2-(4-hydroxyphenyl)ethyl]prop-2-enimidic acid	C17H17NO5	N/A	N/A	N/A	N/A			HMDB0136320			101574518	WFSBMHVPEBWUPR-KRXBUXKQSA-N	[H]\C(=C(\[H])C1=CC(O)=C(O)C=C1)C(O)=NCC(O)C1=CC=C(O)C=C1
314.106	106630	M-H	8	315.111	(2E)-3-(3,4-dihydroxyphenyl)-N-[2-(3,4-dihydroxyphenyl)ethyl]prop-2-enimidic acid	C17H17NO5	N/A	N/A	N/A	N/A			HMDB0137014			10171904	FSMGGLPUXCKRGT-ZZXKWVIFSA-N	[H]\C(=C(\[H])C1=CC(O)=C(O)C=C1)C(O)=NCCC1=CC(O)=C(O)C=C1
314.106	147687	M-H	8	315.111	(2E)-N-[2-(3,4-dihydroxyphenyl)-2-hydroxyethyl]-3-(4-hydroxyphenyl)prop-2-enimidic acid	C17H17NO5	N/A	N/A	N/A	N/A			HMDB0136318			101266833	GWINNAHGEGRRJI-FPYGCLRLSA-N	[H]\C(=C(\[H])C1=CC=C(O)C=C1)C(O)=NCC(O)C1=CC(O)=C(O)C=C1
314.106	168045	M+Cl	3	279.137	Desmethylondansetron	C17H17N3O	N/A	N/A	N/A	N/A	99614-14-9				1647
314.106	152933	M+HCOOH-H	4	269.109	Fenothiocarb sulfoxide	C13H19NO3S	N/A	N/A	N/A	N/A	103614-75-1	C11085			68827	59771	WGIJTANMVWTGKB-UHFFFAOYSA-N	CN(C)C(=O)S(=O)CCCCOc1ccccc1
314.106	152500	M+HCOOH-H	9	269.105	alpha-(p-Methoxyphenyl)-6-methyl-2-pyridineacrylic acid	C16H15NO3	N/A	N/A	N/A	N/A		C15122			70613	6300471	DXKRVBFWTXQSNQ-GDNBJRDFSA-N	COc1ccc(/C(=C/c2cccc(C)n2)C(=O)O)cc1
314.106	155115	M-H-H2O	3	333.123	S-(Hercyn-2-yl)-L-cysteine S-oxide	C12H21N4O5S	N/A	N/A	N/A	N/A		C20994					CSTNDZVKJNPMIG-PTZMPWRZSA-O	C[N+](C)(C)[C@@H](Cc1c[nH]c(S(=O)C[C@H](N)C(=O)O)n1)C(=O)O	Histidine Metabolism	Metabolic pathways
314.106	153405	M-H-H2O	1	333.124	Furametpyr	C17H20ClN3O2	N/A	N/A	N/A	N/A	123572-88-3	C18503			72309	3083543	NRTLIYOWLVMQBO-UHFFFAOYSA-N	Cc1nn(C)c(Cl)c1C(=O)Nc1cccc2c1C(C)OC2(C)C
314.106	170718	M-H-H2O	1	333.125	O-Methylisoetharine sulfate	C14H23NO6S	N/A	N/A	N/A	N/A	53552-15-1				846
511.145	96266	M-H	1	512.153	3-(4-Hydroxy-3-methoxyphenyl)-1,2-propanediol 2-O-(galloyl-glucoside)	C23H28O13	N/A	N/A	N/A	N/A			HMDB0036376		91519	85236310	DNVSCVOVXAMHOG-UHFFFAOYSA-N	COC1=C(O)C=CC(CC(CO)OC2OC(COC(=O)C3=CC(O)=C(O)C(O)=C3)C(O)C(O)C2O)=C1
511.145	0	M+Cl	0	0	No compounds found for experimental mass 511.1451 and adduct: M+Cl		N/A	N/A	N/A	N/A
511.145	11560	M+HCOOH-H	1	466.147	Symplocoside	C22H26O11	N/A	N/A	N/A	N/A				LMPK12020110	47326		NSWUFLQDWPOETD-HZZMKQCQSA-N	COc1cc(ccc1O)[C@@H]1Oc2cc(cc(O)c2C[C@@H]1O)O[C@H]1OC(CO)[C@H](O)[C@@H](O)C1O
511.145	11562	M+HCOOH-H	1	466.147	Catechin 5-O-beta-D-glucopyranoside-4'-Me	C22H26O11	N/A	N/A	N/A	N/A				LMPK12020112	47328		GPVCBKWGXPUYOQ-QNOLHJCISA-N	COc1ccc(cc1O)[C@@H]1Oc2cc(O)cc(O[C@H]3OC(CO)[C@H](O)[C@@H](O)C3O)c2C[C@H]1O
511.145	11654	M+HCOOH-H	1	466.147	Catechin-4-ol 3'-methyl ether 3-O-alpha-L-rhamnopyranoside	C22H26O11	N/A	N/A	N/A	N/A				LMPK12020204	47420		ZFWAXVCCSNTZKA-UASFDUICSA-N	CC1O[C@@H](O[C@@H]2[C@H](Oc3cc(O)cc(O)c3C2O)c2cc(OC)c(O)cc2)[C@@H](O)C(O)[C@H]1O
511.145	43520	M+HCOOH-H	1	466.147	6-{3,5-dihydroxy-4-[2-hydroxy-3-(3-methoxyphenyl)propyl]phenoxy}-3,4,5-trihydroxyoxane-2-carboxylic acid	C22H26O11	N/A	N/A	N/A	N/A			HMDB0127780			131834104	WGHGACWDLTYNIJ-UHFFFAOYSA-N	COC1=CC=CC(CC(O)CC2=C(O)C=C(OC3OC(C(O)C(O)C3O)C(O)=O)C=C2O)=C1
511.145	103081	M+HCOOH-H	1	466.147	2-(4-hydroxy-3-methoxyphenyl)-6-[3,4,5-trihydroxy-6-(hydroxymethyl)oxan-2-yl]-3,4-dihydro-2H-1-benzopyran-3,5,7-triol	C22H26O11	N/A	N/A	N/A	N/A			HMDB0126687			131833069	ANCURTTWOYUYRE-UHFFFAOYSA-N	COC1=C(O)C=CC(=C1)C1OC2=C(CC1O)C(O)=C(C1OC(CO)C(O)C(O)C1O)C(O)=C2
511.145	90543	M+HCOOH-H	1	466.147	3-(4-hydroxy-3-methoxyphenyl)-1-{2,4,6-trihydroxy-3-[3,4,5-trihydroxy-6-(hydroxymethyl)oxan-2-yl]phenyl}propan-1-one	C22H26O11	N/A	N/A	N/A	N/A			HMDB0132675			131836725	HKQVIWOPVKPHIP-UHFFFAOYSA-N	COC1=C(O)C=CC(CCC(=O)C2=C(O)C(C3OC(CO)C(O)C(O)C3O)=C(O)C=C2O)=C1
511.145	94135	M+HCOOH-H	1	466.147	6-{3,5-dihydroxy-2-[2-hydroxy-3-(3-methoxyphenyl)propyl]phenoxy}-3,4,5-trihydroxyoxane-2-carboxylic acid	C22H26O11	N/A	N/A	N/A	N/A			HMDB0127781			131834105	GNTWEEOWWADLLU-UHFFFAOYSA-N	COC1=CC=CC(CC(O)CC2=C(O)C=C(O)C=C2OC2OC(C(O)C(O)C2O)C(O)=O)=C1
511.145	149241	M+HCOOH-H	1	466.147	2-(4-hydroxy-3-methoxyphenyl)-8-[3,4,5-trihydroxy-6-(hydroxymethyl)oxan-2-yl]-3,4-dihydro-2H-1-benzopyran-3,5,7-triol	C22H26O11	N/A	N/A	N/A	N/A			HMDB0126714			131833096	AZYSCQWAZDBLSY-UHFFFAOYSA-N	COC1=C(O)C=CC(=C1)C1OC2=C(CC1O)C(O)=CC(O)=C2C1OC(CO)C(O)C(O)C1O
511.145	136223	M+HCOOH-H	1	466.147	Agnuside	C22H26O11	N/A	N/A	N/A	N/A	11027-63-7		HMDB0036561		67924	3512643	GLACGTLACKLUJX-UHFFFAOYSA-N	OCC1OC(OC2OC=CC3C(O)C=C(COC(=O)C4=CC=C(O)C=C4)C23)C(O)C(O)C1O
511.145	158965	M+HCOOH-H	1	466.147	Agnuside	C22H26O11	N/A	N/A	N/A	N/A		C09765				53297353	GLACGTLACKLUJX-QNAXTHAFSA-N	O=C(OCC1=C[C@@H](O)[C@@H]2C=CO[C@@H](O[C@@H]3O[C@H](CO)[C@@H](O)[C@H](O)[C@H]3O)[C@H]12)c1ccc(O)cc1
511.145	0	M-H-H2O	0	0	No compounds found for experimental mass 511.1451 and adduct: M-H-H2O		N/A	N/A	N/A	N/A
432.202	178167	M-H	2	433.21	Dextrorphan glucuronide	C23H31NO7	N/A	N/A	N/A	N/A	19153-87-8				1976
432.202	134836	M-H	2	433.21	Mycophenolate mofetil	C23H31NO7	N/A	N/A	N/A	N/A	128794-94-5	C07908	HMDB0014826		66764	5281078	RTGDFNSFWBGLEC-SYZQJQIISA-N	COC1=C(C\C=C(/C)CCC(=O)OCCN2CCOCC2)C(O)=C2C(=O)OCC2=C1C
432.202	93652	M-H	2	433.21	Dextrorphan O-glucuronide	C23H31NO7	N/A	N/A	N/A	N/A			HMDB0010341		61660	25210322	YQAUTKINOXBFCA-WCUIRXETSA-N	[H][C@]12CC3=C(C=C(OC4O[C@@H]([C@@H](O)[C@H](O)[C@H]4O)C(O)=O)C=C3)[C@@]3(CCCC[C@]13[H])CCN2C
432.202	178168	M-H	3	433.211	Gln Arg Met	C16H31N7O5S	N/A	N/A	N/A	N/A					16846
432.202	178169	M-H	3	433.211	Arg Gln Met	C16H31N7O5S	N/A	N/A	N/A	N/A					18322
432.202	178170	M-H	3	433.211	Gln Met Arg	C16H31N7O5S	N/A	N/A	N/A	N/A					19254
432.202	178171	M-H	3	433.211	Met Arg Gln	C16H31N7O5S	N/A	N/A	N/A	N/A					21193
432.202	178172	M-H	3	433.211	Arg Met Gln	C16H31N7O5S	N/A	N/A	N/A	N/A					21420
432.202	178173	M-H	3	433.211	Met Gln Arg	C16H31N7O5S	N/A	N/A	N/A	N/A					21481
432.202	0	M+Cl	0	0	No compounds found for experimental mass 432.2021 and adduct: M+Cl		N/A	N/A	N/A	N/A
432.202	0	M+HCOOH-H	0	0	No compounds found for experimental mass 432.2021 and adduct: M+HCOOH-H		N/A	N/A	N/A	N/A
432.202	178872	M-H-H2O	6	451.218	Asn Tyr Arg	C19H29N7O6	N/A	N/A	N/A	N/A					15846
432.202	178873	M-H-H2O	6	451.218	Tyr Arg Asn	C19H29N7O6	N/A	N/A	N/A	N/A					16197
432.202	178874	M-H-H2O	6	451.218	Arg Tyr Asn	C19H29N7O6	N/A	N/A	N/A	N/A					17831
432.202	178875	M-H-H2O	6	451.218	Arg Asn Tyr	C19H29N7O6	N/A	N/A	N/A	N/A					20023
432.202	178876	M-H-H2O	6	451.218	Tyr Asn Arg	C19H29N7O6	N/A	N/A	N/A	N/A					20264
432.202	178877	M-H-H2O	6	451.218	Asn Arg Tyr	C19H29N7O6	N/A	N/A	N/A	N/A					20702
432.202	53609	M-H-H2O	3	451.222	4-Hydroxyvalsartan	C24H29N5O4	N/A	N/A	N/A	N/A			HMDB0013848		85284	9911647	ICSQZMPILLPFKC-XLDIYJRPSA-N	CC(O)CCC(=O)N(CC1=CC=C(C=C1)C1=CC=CC=C1C1=NN=NN1)[C@@H](C(C)C)C(O)=O
608.234	110404	M-H	3	609.24	QYNAD	C25H35N7O11	N/A	N/A	N/A	N/A			HMDB0006730		58531	10189090	WKBAPRRMZYHPNB-BXBUPLCLSA-N	C[C@H](NC(=O)[C@H](CC(N)=O)NC(=O)[C@H](CC1=CC=C(O)C=C1)NC(=O)[C@@H](N)CCC(N)=O)C(=O)N[C@@H](CC(O)=O)C(O)=O
608.234	0	M+Cl	0	0	No compounds found for experimental mass 608.2338 and adduct: M+Cl		N/A	N/A	N/A	N/A
608.234	0	M+HCOOH-H	0	0	No compounds found for experimental mass 608.2338 and adduct: M+HCOOH-H		N/A	N/A	N/A	N/A
608.234	113184	M-H-H2O	6	627.249	Chitin	C24H41N3O16	N/A	N/A	N/A	N/A			HMDB0003362			444514	WZZVUHWLNMNWLW-VFCSDQTKSA-N	CC(=O)N[C@H]1[C@H](O)O[C@H](CO)[C@@H](O[C@@H]2O[C@H](CO)[C@@H](O[C@@H]3O[C@H](CO)[C@@H](O)[C@H](O)[C@H]3NC(C)=O)[C@H](O)[C@H]2NC(C)=O)[C@@H]1O	Glutamate Metabolism	Nucleotide Sugars Metabolism
608.234	72841	M-H-H2O	6	627.249	Tri-N-acetylchitotriose	C24H41N3O16	N/A	N/A	N/A	N/A	38864-21-0		HMDB0006698		58520	123774	LRDDKCYRFNJZBX-WHFMPQCRSA-N	CC(=O)N[C@@H](C=O)[C@@H](O)[C@H](O[C@@H]1O[C@H](CO)[C@@H](O[C@@H]2O[C@H](CO)[C@@H](O)[C@H](O)[C@H]2NC(C)=O)[C@H](O)[C@H]1NC(C)=O)[C@H](O)CO
671.182	0	M-H	0	0	No compounds found for experimental mass 671.1819 and adduct: M-H		N/A	N/A	N/A	N/A
671.182	0	M+Cl	0	0	No compounds found for experimental mass 671.1819 and adduct: M+Cl		N/A	N/A	N/A	N/A
671.182	83765	M+HCOOH-H	2	626.185	7-Hydroxy-1,4,5-trimethoxyxanthone 7-O-[b-D-glucosyl-(1->2)-b-D-galactoside]	C28H34O16	N/A	N/A	N/A	N/A			HMDB0036014		91193	131751898	MVCRPAXAMRBATF-UHFFFAOYSA-N	COC1=CC(OC2OC(CO)C(O)C(O)C2OC2OC(CO)C(O)C(O)C2O)=CC2=C1OC1=C(OC)C=CC(OC)=C1C2=O
671.182	17333	M+HCOOH-H	2	626.185	5-O-Methyleriodictyol 7-glucosyl-(1->4)-galactoside	C28H34O16	N/A	N/A	N/A	N/A			HMDB0040470	LMPK12140560	53037	42608066	CEJOKNKJINIMGF-UHFFFAOYSA-N	COC1=C2C(=O)CC(OC2=CC(OC2OC(CO)C(OC3OC(CO)C(O)C(O)C3O)C(O)C2O)=C1)C1=CC(O)=C(O)C=C1
671.182	78870	M+HCOOH-H	8	626.179	Kuwanon L	C35H30O11	N/A	N/A	N/A	N/A			HMDB0030121		86736	117793350	CGTTUVXZNTWSEC-UHFFFAOYSA-N	CC1=CC(C(C(C1)C1=C(O)C=C(O)C=C1)C(=O)C1=CC(O)=CC(O)=C1)C1=C(O)C=CC(C2CC(=O)C3=C(O)C=C(O)C=C3O2)=C1O
671.182	0	M-H-H2O	0	0	No compounds found for experimental mass 671.1819 and adduct: M-H-H2O		N/A	N/A	N/A	N/A
948.298	0	M-H	0	0	No compounds found for experimental mass 948.2976 and adduct: M-H		N/A	N/A	N/A	N/A
948.298	0	M+Cl	0	0	No compounds found for experimental mass 948.2976 and adduct: M+Cl		N/A	N/A	N/A	N/A
948.298	0	M+HCOOH-H	0	0	No compounds found for experimental mass 948.2976 and adduct: M+HCOOH-H		N/A	N/A	N/A	N/A
948.298	0	M-H-H2O	0	0	No compounds found for experimental mass 948.2976 and adduct: M-H-H2O		N/A	N/A	N/A	N/A
192.042	0	M-H	0	0	No compounds found for experimental mass 192.0416 and adduct: M-H		N/A	N/A	N/A	N/A
192.042	0	M+Cl	0	0	No compounds found for experimental mass 192.0416 and adduct: M+Cl		N/A	N/A	N/A	N/A
192.042	0	M+HCOOH-H	0	0	No compounds found for experimental mass 192.0416 and adduct: M+HCOOH-H		N/A	N/A	N/A	N/A
192.042	158541	M-H-H2O	3	211.059	Nicorandil	C8H9N3O4	N/A	N/A	N/A	N/A	65141-46-0	C13280			1521	47528	LBHIOVVIQHSOQN-UHFFFAOYSA-N	O=C(NCCO[N+](=O)[O-])c1cccnc1
275.128	110012	M-H	2	276.136	Acetylpterosin C	C16H20O4	N/A	N/A	N/A	N/A			HMDB0030764		87183	5316039	KBPAOKSMUDDOIN-UHFFFAOYSA-N	CC1C(O)C2=C(C1=O)C(C)=C(CCOC(C)=O)C(C)=C2
275.128	156704	M-H	2	276.136	1-(3,4-Dihydroxyphenyl)-1-decene-3,5-dione	C16H20O4	N/A	N/A	N/A	N/A		C17745			64193		VORIGGILTDYIOW-ANFDWSRQSA-N	CCCCC/C(O)=C/C(=O)/C=C/c1ccc(O)c(O)c1	Biosynthesis of secondary metabolites	Stilbenoid, diarylheptanoid and gingerol biosynthesis
275.128	152751	M-H	2	276.136	Scorpioidin	C16H20O4	N/A	N/A	N/A	N/A		C09548			67795	11953939	OXZSJXCNOUZXAQ-SOVPUBKQSA-N	C=C1C(=O)O[C@H]2CC(C)=CCCC(C(=O)OC)=CC[C@H]12
275.128	73528	M+Cl	2	240.159	L-Gizzerosine	C11H20N4O2	N/A	N/A	N/A	N/A	89238-78-8		HMDB0039160		93755	10377006	LFNFNJYYTXESHV-UHFFFAOYSA-N	NC(CCCCNCCC1=CN=CN1)C(O)=O
275.128	160142	M+HCOOH-H	2	230.131	Atractylenolide I	C15H18O2	N/A	N/A	N/A	N/A		C17885					ZTVSGQPHMUYCRS-SWLSCSKDSA-N	C=C1CCC[C@]2(C)C=C3OC(=O)C(C)=C3C[C@@H]12
275.128	160469	M+HCOOH-H	2	230.131	Furanodienone	C15H18O2	N/A	N/A	N/A	N/A		C16960				13559418	XVOHELPNOXGRBQ-NXAIOARDSA-N	CC1=CC(=O)c2c(C)coc2CC(C)=CCC1
275.128	153568	M+HCOOH-H	2	230.131	Curzerenone	C15H18O2	N/A	N/A	N/A	N/A		C16943				3081930	ZVMJXSJCBLRAPD-ZFWWWQNUSA-N	C=C[C@@]1(C)Cc2occ(C)c2C(=O)[C@@H]1C(=C)C
275.128	166917	M+HCOOH-H	2	230.131	Nabumetone alcohol	C15H18O2	N/A	N/A	N/A	N/A	65726-24-1				1370
275.128	26634	M+HCOOH-H	2	230.131	6,8,10-Pentadecatriynoic acid	C15H18O2	N/A	N/A	N/A	N/A				LMFA01031107			ZRUBGTBVDWZJCR-UHFFFAOYSA-N	C(CCCCC#CC#CC#CCCCC)(=O)O
275.128	154902	M+HCOOH-H	2	230.131	Dehydromyodesmone	C15H18O2	N/A	N/A	N/A	N/A	39031-29-3	C09658			67866	442365	UFRHZDWJDMQBIC-NSHDSACASA-N	CC(C)=CC(=O)C1=C(c2ccoc2)CC[C@@H]1C
275.128	156988	M+HCOOH-H	2	230.131	Linderenol	C15H18O2	N/A	N/A	N/A	N/A	26146-27-0	C16988			71485	497203	XRDJYSVGPBJZSG-PSDLAXTLSA-N	C=C1[C@H]2C[C@H]2[C@]2(C)Cc3occ(C)c3[C@H](O)[C@@H]12
275.128	162641	M+HCOOH-H	2	230.131	3-(1,2,3,4-Tetrahydro-6-hydroxy-2-naphthyl)cyclopentanone	C15H18O2	N/A	N/A	N/A	N/A		C15134			70624	253756	FHYIFXKLWBYONC-UHFFFAOYSA-N	O=C1CCC(C2CCc3cc(O)ccc3C2)C1
275.128	165203	M+HCOOH-H	2	230.131	Procerin	C15H18O2	N/A	N/A	N/A	N/A					96272
275.128	152678	M+HCOOH-H	2	230.131	Eremanthin	C15H18O2	N/A	N/A	N/A	N/A	37936-58-6	C09406			67668	100572	BWRZDLYJNURUHS-XUXIUFHCSA-N	C=C1C(=O)O[C@H]2[C@H]1CC=C(C)[C@@H]1CCC(=C)[C@H]21
275.128	26216	M+HCOOH-H	2	230.131	15-octadecene-9,11,13-triynoic acid	C15H18O2	N/A	N/A	N/A	N/A				LMFA01030559	74216		HZBWORWQUKIWJQ-UHFFFAOYSA-N	C(CCCCCCCC#CC#CC#CC)(=O)O
275.128	150481	M+HCOOH-H	2	230.131	Isodehydrocostus lactone	C15H18O2	N/A	N/A	N/A	N/A		C17913			71938	10933292	HOKNRQOXIXGZDY-XUXIUFHCSA-N	C=C1C(=O)O[C@H]2[C@H]1CCC(=C)[C@@H]1CC=C(C)[C@H]21
275.128	157414	M+HCOOH-H	2	230.131	Dehydrocostus lactone	C15H18O2	N/A	N/A	N/A	N/A	477-43-0	C09387			67654	73174	NETSQGRTUNRXEO-XUXIUFHCSA-N	C=C1C(=O)O[C@H]2[C@H]1CCC(=C)[C@@H]1CCC(=C)[C@H]21
275.128	31850	M+HCOOH-H	2	230.131	(2E,8Z)-Decadiene-4,6-diyn-1-yl 3-methylbutanoate	C15H18O2	N/A	N/A	N/A	N/A			HMDB0035425	LMFA07010699	90714	5352701	FPIBENZMUTVCEK-JWPKELMXSA-N	C\C=C/C#CC#C\C=C\COC(=O)CC(C)C
275.128	141463	M+HCOOH-H	2	230.131	(2Z)-2-(phenylmethylidene)oct-7-enoic acid	C15H18O2	N/A	N/A	N/A	N/A			HMDB0134151			131837894	WHVXPSWYBXAUAP-OWBHPGMISA-N	[H]\C(=C(/CCCCC=C)C(O)=O)C1=CC=CC=C1
275.128	100505	M+HCOOH-H	2	230.131	Curzerenone	C15H18O2	N/A	N/A	N/A	N/A	20493-56-5		HMDB0036155		71449	5315433	ZVMJXSJCBLRAPD-UHFFFAOYSA-N	CC(=C)C1C(=O)C2=C(CC1(C)C=C)OC=C2C
275.128	52679	M+HCOOH-H	2	230.131	Cyclohexyl cinnamate	C15H18O2	N/A	N/A	N/A	N/A	7779-17-1		HMDB0037706		92529	14417406	GCFAUZGWPDYAJN-QXMHVHEDSA-N	O=C(OC1CCCCC1)\C=C/C1=CC=CC=C1
275.128	117226	M+HCOOH-H	2	230.131	Furanodienone	C15H18O2	N/A	N/A	N/A	N/A	24268-41-5		HMDB0036768		71463	5317425	XVOHELPNOXGRBQ-IKVLVDHLSA-N	CC1=COC2=C1C(=O)\C=C(C)/CC\C=C(C)\C2
275.128	137197	M+HCOOH-H	2	230.131	8,12-Epoxy-4(15),7,11-eudesmatrien-1-one	C15H18O2	N/A	N/A	N/A	N/A			HMDB0033235		89102	131751397	AKNPMCISDQNRFC-UHFFFAOYSA-N	CC1=COC2=C1CC1C(=C)CCC(=O)C1(C)C2
275.128	47405	M-H-H2O	0	294.147	Tocopheronic acid	C16H22O5	N/A	N/A	N/A	N/A			HMDB0030555		87057	67764516	LRYFTDGIIUTFFA-UHFFFAOYSA-N	CC1=C(C)C(=O)C(CCC(C)(O)CCC(O)=O)=C(C)C1=O
275.128	117583	M-H-H2O	0	294.147	Mono-(2-ethyl-5-hydroxyhexyl) phthalate	C16H22O5	N/A	N/A	N/A	N/A			HMDB0094679			170295	RYPQSGURZSTFSX-UHFFFAOYSA-N	CCC(CCC(C)O)COC(=O)C1=CC=CC=C1C(O)=O
275.128	45275	M-H-H2O	4	294.148	Alosetron	C17H18N4O	N/A	N/A	N/A	N/A	122852-42-0		HMDB0015104		85451	2099	JSWZEAMFRNKZNL-UHFFFAOYSA-N	CN1C2=C(C3=CC=CC=C13)C(=O)N(CC1=C(C)NC=N1)CC2
275.128	168621	M-H-H2O	8	294.149	F-Amidine	C14H19FN4O2	N/A	N/A	N/A	N/A	877617-46-4				96435
245.081	154002	M-H	2	246.089	Marmesin	C14H14O4	N/A	N/A	N/A	N/A		C09276				334704	FWYSBEAFFPBAQU-LBPRGKRZSA-N	CC(C)(O)[C@@H]1Cc2cc3ccc(=O)oc3cc2O1	Biosynthesis of phenylpropanoids
245.081	163318	M-H	2	246.089	Nodakenetin	C14H14O4	N/A	N/A	N/A	N/A	495-32-9	C09278				26305	FWYSBEAFFPBAQU-GFCCVEGCSA-N	CC(C)(O)[C@H]1Cc2cc3ccc(=O)oc3cc2O1
245.081	93769	M-H	2	246.089	7-hydroxy-5-[(3-methylbut-2-en-1-yl)oxy]-2H-chromen-2-one	C14H14O4	N/A	N/A	N/A	N/A			HMDB0136681			15108313	SYZQFWWMYDQZBL-UHFFFAOYSA-N	CC(C)=CCOC1=C2C=CC(=O)OC2=CC(O)=C1
245.081	96096	M-H	2	246.089	7-hydroxy-6-(3-hydroxy-3-methylbut-1-en-1-yl)-2H-chromen-2-one	C14H14O4	N/A	N/A	N/A	N/A			HMDB0130516				WXVMDKWVJWQTEJ-UHFFFAOYSA-N	CC(C)(O)C=CC1=CC2=C(OC(=O)C=C2)C=C1O
245.081	143752	M-H	2	246.089	8-[(3,3-dimethyloxiran-2-yl)methyl]-7-hydroxy-2H-chromen-2-one	C14H14O4	N/A	N/A	N/A	N/A			HMDB0132692			131836742	ZRXUWPALAVRZJQ-UHFFFAOYSA-N	CC1(C)OC1CC1=C(O)C=CC2=C1OC(=O)C=C2
245.081	139951	M-H	2	246.089	6-(3-hydroxybut-1-en-1-yl)-7-methoxy-2H-chromen-2-one	C14H14O4	N/A	N/A	N/A	N/A			HMDB0128957				FLZYZXXCAJSPJG-UHFFFAOYSA-N	COC1=CC2=C(C=CC(=O)O2)C=C1C=CC(C)O
245.081	143549	M-H	2	246.089	7-methoxy-6-(3-oxobutyl)-2H-chromen-2-one	C14H14O4	N/A	N/A	N/A	N/A			HMDB0128950			131835240	ITKZXYZOTNLIBT-UHFFFAOYSA-N	COC1=CC2=C(C=CC(=O)O2)C=C1CCC(C)=O
245.081	112831	M-H	2	246.089	7,8-dihydroxy-6-(3-methylbut-2-en-1-yl)-2H-chromen-2-one	C14H14O4	N/A	N/A	N/A	N/A			HMDB0128650			131834954	QUTGZOYCLXJMNK-UHFFFAOYSA-N	CC(C)=CCC1=CC2=C(OC(=O)C=C2)C(O)=C1O
245.081	64987	M-H	2	246.089	6,7-dihydroxy-3-(2-methylbut-3-en-2-yl)-2H-chromen-2-one	C14H14O4	N/A	N/A	N/A	N/A			HMDB0136551			131839398	SHOWDJPGBXOVDU-UHFFFAOYSA-N	CC(C)(C=C)C1=CC2=C(OC1=O)C=C(O)C(O)=C2
245.081	89334	M-H	2	246.089	7-hydroxy-8-(2-hydroxy-3-methylbut-3-en-1-yl)-2H-chromen-2-one	C14H14O4	N/A	N/A	N/A	N/A			HMDB0132701			131836751	TTXCOFJJERKKFX-UHFFFAOYSA-N	CC(=C)C(O)CC1=C(O)C=CC2=C1OC(=O)C=C2
245.081	103677	M-H	2	246.089	6-[(E)-2-(4-hydroxyphenyl)ethenyl]-4-methoxy-5,6-dihydro-2H-pyran-2-one	C14H14O4	N/A	N/A	N/A	N/A			HMDB0136947			101244291	CVFLOSQUIGXHHW-QPJJXVBHSA-N	[H]\C(=C(\[H])C1=CC=C(O)C=C1)C1CC(OC)=CC(=O)O1
245.081	108087	M-H	2	246.089	Marmesin	C14H14O4	N/A	N/A	N/A	N/A	13849-08-6		HMDB0030786		44034	604512	FWYSBEAFFPBAQU-UHFFFAOYSA-N	CC(C)(O)C1CC2=CC3=C(OC(=O)C=C3)C=C2O1
245.081	140652	M-H	2	246.089	Corticrocin	C14H14O4	N/A	N/A	N/A	N/A	505-53-3		HMDB0034384		89891	131751555	PXPBPRNNNVMUEY-GTLDOENYSA-N	OC(=O)\C=C/C=C/C=C/C=C\C=C\C=C/C(O)=O
245.081	129172	M-H	2	246.089	Aegelinol	C14H14O4	N/A	N/A	N/A	N/A	21860-31-1		HMDB0033914		89613	600671	BGXFQDFSVDZUIW-UHFFFAOYSA-N	CC1(C)OC2=C(CC1O)C=C1C=CC(=O)OC1=C2
245.081	148900	M-H	2	246.089	Dihydrowyerone acid	C14H14O4	N/A	N/A	N/A	N/A			HMDB0039493		94063	131752660	RZGRQFVNPYQSLD-NTMALXAHSA-N	CCCCC#CC(=O)C1=CC=C(O1)\C=C/C(O)=O
245.081	111350	M-H	2	246.089	Torachrysone	C14H14O4	N/A	N/A	N/A	N/A		C17672	HMDB0038473		71852	5321977	BIJOPUWEMBBDEG-UHFFFAOYSA-N	COC1=CC(O)=C2C(O)=C(C(C)=O)C(C)=CC2=C1
245.081	167181	M-H	2	246.089	Prenyletin	C14H14O4	N/A	N/A	N/A	N/A	15870-91-4				43675
245.081	167182	M-H	2	246.089	Dihydro-Obliquin	C14H14O4	N/A	N/A	N/A	N/A					43766
245.081	167183	M-H	2	246.089	Lomatin	C14H14O4	N/A	N/A	N/A	N/A	19380-05-3				44032
245.081	167184	M-H	2	246.089	4,4'-dimethyl[1,1'-biphenyl]-2,2',5,5'-tetrol	C14H14O4	N/A	N/A	N/A	N/A					96294
245.081	162089	M-H	2	246.089	(-)-Columbianetin	C14H14O4	N/A	N/A	N/A	N/A		C09210			67519	442104	YRAQEMCYCSSHJG-LLVKDONJSA-N	CC(C)(O)[C@H]1Cc2c(ccc3ccc(=O)oc23)O1
245.081	159604	M-H	2	246.089	Decursinol	C14H14O4	N/A	N/A	N/A	N/A	23458-02-8	C09259			67559	442127	BGXFQDFSVDZUIW-LBPRGKRZSA-N	CC1(C)Oc2cc3oc(=O)ccc3cc2C[C@@H]1O
245.081	156556	M-H	2	246.089	(+)-Columbianetin	C14H14O4	N/A	N/A	N/A	N/A	3804-70-4	C19707			73310		YRAQEMCYCSSHJG-NSHDSACASA-N	CC(C)(O)[C@@H]1Cc2c(ccc3ccc(=O)oc23)O1	Biosynthesis of phenylpropanoids
245.081	26568	M-H	2	246.089	Corticrocin	C14H14O4	2.0	N/A	N/A	N/A				LMFA01031041			PXPBPRNNNVMUEY-CZBFJCMTSA-N	C(/C=C/C=C/C=C/C=C/C=C/C=C/C(O)=O)(=O)O
245.081	0	M+Cl	0	0	No compounds found for experimental mass 245.0814 and adduct: M+Cl		N/A	N/A	N/A	N/A
245.081	160571	M+HCOOH-H	3	200.084	Bis(4-hydroxyphenyl)methane	C13H12O2	N/A	N/A	N/A	N/A	620-92-8	C14298			69949	12111	PXKLMJQFEQBVLD-UHFFFAOYSA-N	Oc1ccc(Cc2ccc(O)cc2)cc1	Microbial metabolism in diverse environments	Bisphenol degradation
245.081	154964	M+HCOOH-H	3	200.084	2,2'-Bisphenol F	C13H12O2	N/A	N/A	N/A	N/A	2467-02-9	C14747			70303	75575	MQCPOLNSJCWPGT-UHFFFAOYSA-N	Oc1ccccc1Cc1ccccc1O
245.081	157802	M+HCOOH-H	3	200.084	(3-Phenoxyphenyl)methanol	C13H12O2	N/A	N/A	N/A	N/A	13826-35-2	C19800			73368		KGANAERDZBAECK-UHFFFAOYSA-N	OCc1cccc(Oc2ccccc2)c1
245.081	159902	M+HCOOH-H	3	200.084	Dehydrotremetone	C13H12O2	N/A	N/A	N/A	N/A		C08741			67161	324281	DMYZBECNVZSNRN-UHFFFAOYSA-N	C=C(C)c1cc2cc(C(C)=O)ccc2o1
245.081	30885	M+HCOOH-H	3	200.084	Safynol	C13H12O2	N/A	N/A	N/A	N/A		C08458		LMFA05000697		5281155	GVCJUCQUVWZELI-DXFRQSKKSA-N	O[C@H](/C=C/C#CC#CC#C/C=C/C)CO
245.081	150759	M+HCOOH-H	3	200.084	(+)-(3S,4R)-cis-3,4-Dihydroxy-3,4-dihydrofluorene	C13H12O2	N/A	N/A	N/A	N/A		C07721			66725	441319	BEUONYFZDLXHIB-AAEUAGOBSA-N	O[C@H]1C=CC2=C(c3ccccc3C2)[C@H]1O	Polycyclic aromatic hydrocarbon degradation	Microbial metabolism in diverse environments
245.081	49747	M+HCOOH-H	3	200.084	Monobenzone	C13H12O2	N/A	N/A	N/A	N/A	103-16-2	C14244	HMDB0014738		43264	7638	VYQNWZOUAUKGHI-UHFFFAOYSA-N	OC1=CC=C(OCC2=CC=CC=C2)C=C1
245.081	110973	M+HCOOH-H	3	200.084	(Z)-3-(1-Butenyl)-1H-2-benzopyran-1-one	C13H12O2	N/A	N/A	N/A	N/A			HMDB0030646		87114	21602037	DHKBMMCQVXFEJY-CLTKARDFSA-N	CC\C=C/C1=CC2=CC=CC=C2C(=O)O1
245.081	63220	M+HCOOH-H	3	200.084	Safynol	C13H12O2	N/A	N/A	N/A	N/A	27978-14-9		HMDB0036460		66992	131751993	GVCJUCQUVWZELI-JSQGHLFOSA-N	C\C=C/C#CC#CC#C\C=C\C(O)CO
245.081	153941	M-H-H2O	0	264.1	1'-Acetoxyeugenol acetate	C14H16O5	N/A	N/A	N/A	N/A	53890-24-7	C10427			68319	442775	NKRBAUXTIWONOV-LBPRGKRZSA-N	C=C[C@H](OC(C)=O)c1ccc(OC(C)=O)c(OC)c1
245.081	113525	M-H-H2O	0	264.1	1'-Acetoxyeugenol acetate	C14H16O5	N/A	N/A	N/A	N/A			HMDB0036544			4484222	NKRBAUXTIWONOV-UHFFFAOYSA-N	COC1=C(OC(C)=O)C=CC(=C1)C(OC(C)=O)C=C
1044.22	0	M-H	0	0	No compounds found for experimental mass 1044.2211 and adduct: M-H		N/A	N/A	N/A	N/A
1044.22	0	M+Cl	0	0	No compounds found for experimental mass 1044.2211 and adduct: M+Cl		N/A	N/A	N/A	N/A
1044.22	0	M+HCOOH-H	0	0	No compounds found for experimental mass 1044.2211 and adduct: M+HCOOH-H		N/A	N/A	N/A	N/A
1044.22	0	M-H-H2O	0	0	No compounds found for experimental mass 1044.2211 and adduct: M-H-H2O		N/A	N/A	N/A	N/A
495.15	114966	M-H	2	496.158	3,4,5-trihydroxy-6-{[8-(2-hydroxypropan-2-yl)-4-(2-hydroxypropyl)-2-oxo-2H,8H,9H-furo[2,3-h]chromen-5-yl]oxy}oxane-2-carboxylic acid	C23H28O12	N/A	N/A	N/A	N/A			HMDB0130140			131836342	UJNQOULHMNWHJJ-UHFFFAOYSA-N	CC(O)CC1=CC(=O)OC2=C3CC(OC3=CC(OC3OC(C(O)C(O)C3O)C(O)=O)=C12)C(C)(C)O
495.15	59291	M-H	2	496.158	6-{[8-(1,2-dihydroxypropan-2-yl)-2-oxo-4-propyl-2H,8H,9H-furo[2,3-h]chromen-5-yl]oxy}-3,4,5-trihydroxyoxane-2-carboxylic acid	C23H28O12	N/A	N/A	N/A	N/A			HMDB0130142			131836344	CBOLZWMIVPZIMD-UHFFFAOYSA-N	CCCC1=CC(=O)OC2=C3CC(OC3=CC(OC3OC(C(O)C(O)C3O)C(O)=O)=C12)C(C)(O)CO
495.15	81610	M-H	2	496.158	3,4,5-trihydroxy-6-{[8-(2-hydroxypropan-2-yl)-4-(1-hydroxypropyl)-2-oxo-2H,8H,9H-furo[2,3-h]chromen-5-yl]oxy}oxane-2-carboxylic acid	C23H28O12	N/A	N/A	N/A	N/A			HMDB0130138			131836340	LMQXCTIIPRAJLF-UHFFFAOYSA-N	CCC(O)C1=CC(=O)OC2=C3CC(OC3=CC(OC3OC(C(O)C(O)C3O)C(O)=O)=C12)C(C)(C)O
495.15	126675	M-H	2	496.158	3,4,5-trihydroxy-6-{[8-(2-hydroxypropan-2-yl)-4-(3-hydroxypropyl)-2-oxo-2H,8H,9H-furo[2,3-h]chromen-5-yl]oxy}oxane-2-carboxylic acid	C23H28O12	N/A	N/A	N/A	N/A			HMDB0130144			131836346	BWQCKMLNNSXWLO-UHFFFAOYSA-N	CC(C)(O)C1CC2=C3OC(=O)C=C(CCCO)C3=C(OC3OC(C(O)C(O)C3O)C(O)=O)C=C2O1
495.15	72490	M-H	2	496.158	Musabalbisiane A	C23H28O12	N/A	N/A	N/A	N/A			HMDB0038680		93335	131752422	OCCSGWHBAQZQOW-ZUKDTQBBSA-N	OC[C@@H]1C[C@@H](O)[C@]2(C=O)[C@@](CC(O)=O)([C@H](O)CC[C@]2(C=O)[C@@]11C[C@H](O[C@H]1O)C1=COC=C1)C(O)=O
495.15	112938	M-H	2	496.158	Mycophenolic acid glucuronide	C23H28O12	N/A	N/A	N/A	N/A			HMDB0060634			131769923	BYFGTSAYQQIUCN-WTKPLQERSA-N	COC1=C(C)C2=C(C(=O)OC2)C(OC2OC(C(O)C(O)C2O)C(O)=O)=C1C\C=C(\C)CCC(O)=O
495.15	68994	M-H	2	496.158	(R)-Byakangelicin 3'-glucoside	C23H28O12	N/A	N/A	N/A	N/A			HMDB0039069		93675	131752534	CVNASKZTCXDBBE-UHFFFAOYSA-N	COC1=C2C=CC(=O)OC2=C(OCC(O)C(C)(C)OC2OC(CO)C(O)C(O)C2O)C2=C1C=CO2
495.15	110508	M-H	2	496.158	Mycophenolic acid O-acyl-glucuronide	C23H28O12	N/A	N/A	N/A	N/A		C20383	HMDB0060491			10028772	QBMSTEZXAMABFF-UEARNRKISA-N	COC1=C(C)C2=C(C(=O)OC2)C(O)=C1C\C=C(/C)CCC(=O)O[C@@H]1O[C@@H]([C@@H](O)[C@H](O)[C@H]1O)C(O)=O
495.15	128708	M-H	2	496.158	(R)-Byakangelicin 2'-glucoside	C23H28O12	N/A	N/A	N/A	N/A			HMDB0039070		93676	131752535	STMLLOJFOZJAEK-UHFFFAOYSA-N	COC1=C2C=CC(=O)OC2=C(OCC(OC2OC(CO)C(O)C(O)C2O)C(C)(C)O)C2=C1C=CO2
495.15	65771	M-H	2	496.158	(R)-Isobyakangelicin 3'-glucoside	C23H28O12	N/A	N/A	N/A	N/A			HMDB0039026		93632	131752521	IDHOCZIKYQXYFE-UHFFFAOYSA-N	COC1=C2OC(=O)C=CC2=C(OCC(O)C(C)(C)OC2OC(CO)C(O)C(O)C2O)C2=C1OC=C2
495.15	157830	M+Cl	9	460.176	Benazepril hydrochloride	C24H28N2O5.HCl	N/A	N/A	N/A	N/A	86541-74-4	C07701				5362123	VPSRQEHTHIMDQM-FKLPMGAJSA-N	CCOC(=O)[C@H](CCc1ccccc1)N[C@H]1CCc2ccccc2N(CC(=O)O)C1=O.Cl
495.15	11699	M+HCOOH-H	2	450.153	Auriculoside	C22H26O10	N/A	N/A	N/A	N/A				LMPK12020249			IJMWYFHXJWRHQH-JBYFCWDXSA-N
495.15	16623	M+HCOOH-H	2	450.153	4-Methoxyphlorizin	C22H26O10	N/A	N/A	N/A	N/A				LMPK12120526	52328		GOTAZLUFLPHQJU-BLQBXXAQSA-N	COc1ccc(CCC(=O)c2c(cc(O)cc2O)O[C@@H]2OC(CO)[C@@H](O)[C@H](O)C2O)cc1
495.15	16639	M+HCOOH-H	2	450.153	Asebotin	C22H26O10	N/A	N/A	N/A	N/A				LMPK12120542	52344		PQCIBORQLVRFMR-UHFFFAOYSA-N	COc1cc(O)c(C(=O)CCc2ccc(O)cc2)c(c1)OC1OC(CO)C(O)C(O)C1O
495.15	164485	M+HCOOH-H	2	450.153	Auriculoside	C22H26O10	N/A	N/A	N/A	N/A					47465
495.15	161524	M+HCOOH-H	2	450.153	Auriculoside	C22H26O10	N/A	N/A	N/A	N/A		C09478				442260	IJMWYFHXJWRHQH-PSWNVJQFSA-N	COc1c(O)cc([C@@H]2CCc3ccc(O)cc3O2)cc1O[C@@H]1O[C@H](CO)[C@@H](O)[C@H](O)[C@H]1O
495.15	178824	M+HCOOH-H	3	450.15	AN-7	C19H34N2O2S4	N/A	N/A	N/A	N/A					44919
495.15	155965	M-H-H2O	6	514.165	Phthalocyanine	C32H18N8	N/A	N/A	N/A	N/A	574-93-6	C14077			69778	8979	IEQIEDJGQAUEQZ-UHFFFAOYSA-N	c1ccc2c(c1)-c1nc-2nc2[nH]c(nc3nc(nc4[nH]c(n1)c1ccccc41)-c1ccccc1-3)c1ccccc21
495.15	179916	M-H-H2O	2	514.167	Triamcinolone acetonide sulfate	C24H31FO9S	N/A	N/A	N/A	N/A	1109-37-1				2907
275.129	110012	M-H	1	276.136	Acetylpterosin C	C16H20O4	N/A	N/A	N/A	N/A			HMDB0030764		87183	5316039	KBPAOKSMUDDOIN-UHFFFAOYSA-N	CC1C(O)C2=C(C1=O)C(C)=C(CCOC(C)=O)C(C)=C2
275.129	156704	M-H	1	276.136	1-(3,4-Dihydroxyphenyl)-1-decene-3,5-dione	C16H20O4	N/A	N/A	N/A	N/A		C17745			64193		VORIGGILTDYIOW-ANFDWSRQSA-N	CCCCC/C(O)=C/C(=O)/C=C/c1ccc(O)c(O)c1	Biosynthesis of secondary metabolites	Stilbenoid, diarylheptanoid and gingerol biosynthesis
275.129	152751	M-H	1	276.136	Scorpioidin	C16H20O4	N/A	N/A	N/A	N/A		C09548			67795	11953939	OXZSJXCNOUZXAQ-SOVPUBKQSA-N	C=C1C(=O)O[C@H]2CC(C)=CCCC(C(=O)OC)=CC[C@H]12
275.129	73528	M+Cl	2	240.159	L-Gizzerosine	C11H20N4O2	N/A	N/A	N/A	N/A	89238-78-8		HMDB0039160		93755	10377006	LFNFNJYYTXESHV-UHFFFAOYSA-N	NC(CCCCNCCC1=CN=CN1)C(O)=O
275.129	160142	M+HCOOH-H	1	230.131	Atractylenolide I	C15H18O2	N/A	N/A	N/A	N/A		C17885					ZTVSGQPHMUYCRS-SWLSCSKDSA-N	C=C1CCC[C@]2(C)C=C3OC(=O)C(C)=C3C[C@@H]12
275.129	160469	M+HCOOH-H	1	230.131	Furanodienone	C15H18O2	N/A	N/A	N/A	N/A		C16960				13559418	XVOHELPNOXGRBQ-NXAIOARDSA-N	CC1=CC(=O)c2c(C)coc2CC(C)=CCC1
275.129	153568	M+HCOOH-H	1	230.131	Curzerenone	C15H18O2	N/A	N/A	N/A	N/A		C16943				3081930	ZVMJXSJCBLRAPD-ZFWWWQNUSA-N	C=C[C@@]1(C)Cc2occ(C)c2C(=O)[C@@H]1C(=C)C
275.129	166917	M+HCOOH-H	1	230.131	Nabumetone alcohol	C15H18O2	N/A	N/A	N/A	N/A	65726-24-1				1370
275.129	26634	M+HCOOH-H	1	230.131	6,8,10-Pentadecatriynoic acid	C15H18O2	N/A	N/A	N/A	N/A				LMFA01031107			ZRUBGTBVDWZJCR-UHFFFAOYSA-N	C(CCCCC#CC#CC#CCCCC)(=O)O
275.129	154902	M+HCOOH-H	1	230.131	Dehydromyodesmone	C15H18O2	N/A	N/A	N/A	N/A	39031-29-3	C09658			67866	442365	UFRHZDWJDMQBIC-NSHDSACASA-N	CC(C)=CC(=O)C1=C(c2ccoc2)CC[C@@H]1C
275.129	156988	M+HCOOH-H	1	230.131	Linderenol	C15H18O2	N/A	N/A	N/A	N/A	26146-27-0	C16988			71485	497203	XRDJYSVGPBJZSG-PSDLAXTLSA-N	C=C1[C@H]2C[C@H]2[C@]2(C)Cc3occ(C)c3[C@H](O)[C@@H]12
275.129	162641	M+HCOOH-H	1	230.131	3-(1,2,3,4-Tetrahydro-6-hydroxy-2-naphthyl)cyclopentanone	C15H18O2	N/A	N/A	N/A	N/A		C15134			70624	253756	FHYIFXKLWBYONC-UHFFFAOYSA-N	O=C1CCC(C2CCc3cc(O)ccc3C2)C1
275.129	165203	M+HCOOH-H	1	230.131	Procerin	C15H18O2	N/A	N/A	N/A	N/A					96272
275.129	152678	M+HCOOH-H	1	230.131	Eremanthin	C15H18O2	N/A	N/A	N/A	N/A	37936-58-6	C09406			67668	100572	BWRZDLYJNURUHS-XUXIUFHCSA-N	C=C1C(=O)O[C@H]2[C@H]1CC=C(C)[C@@H]1CCC(=C)[C@H]21
275.129	26216	M+HCOOH-H	1	230.131	15-octadecene-9,11,13-triynoic acid	C15H18O2	N/A	N/A	N/A	N/A				LMFA01030559	74216		HZBWORWQUKIWJQ-UHFFFAOYSA-N	C(CCCCCCCC#CC#CC#CC)(=O)O
275.129	150481	M+HCOOH-H	1	230.131	Isodehydrocostus lactone	C15H18O2	N/A	N/A	N/A	N/A		C17913			71938	10933292	HOKNRQOXIXGZDY-XUXIUFHCSA-N	C=C1C(=O)O[C@H]2[C@H]1CCC(=C)[C@@H]1CC=C(C)[C@H]21
275.129	157414	M+HCOOH-H	1	230.131	Dehydrocostus lactone	C15H18O2	N/A	N/A	N/A	N/A	477-43-0	C09387			67654	73174	NETSQGRTUNRXEO-XUXIUFHCSA-N	C=C1C(=O)O[C@H]2[C@H]1CCC(=C)[C@@H]1CCC(=C)[C@H]21
275.129	31850	M+HCOOH-H	1	230.131	(2E,8Z)-Decadiene-4,6-diyn-1-yl 3-methylbutanoate	C15H18O2	N/A	N/A	N/A	N/A			HMDB0035425	LMFA07010699	90714	5352701	FPIBENZMUTVCEK-JWPKELMXSA-N	C\C=C/C#CC#C\C=C\COC(=O)CC(C)C
275.129	141463	M+HCOOH-H	1	230.131	(2Z)-2-(phenylmethylidene)oct-7-enoic acid	C15H18O2	N/A	N/A	N/A	N/A			HMDB0134151			131837894	WHVXPSWYBXAUAP-OWBHPGMISA-N	[H]\C(=C(/CCCCC=C)C(O)=O)C1=CC=CC=C1
275.129	100505	M+HCOOH-H	1	230.131	Curzerenone	C15H18O2	N/A	N/A	N/A	N/A	20493-56-5		HMDB0036155		71449	5315433	ZVMJXSJCBLRAPD-UHFFFAOYSA-N	CC(=C)C1C(=O)C2=C(CC1(C)C=C)OC=C2C
275.129	52679	M+HCOOH-H	1	230.131	Cyclohexyl cinnamate	C15H18O2	N/A	N/A	N/A	N/A	7779-17-1		HMDB0037706		92529	14417406	GCFAUZGWPDYAJN-QXMHVHEDSA-N	O=C(OC1CCCCC1)\C=C/C1=CC=CC=C1
275.129	117226	M+HCOOH-H	1	230.131	Furanodienone	C15H18O2	N/A	N/A	N/A	N/A	24268-41-5		HMDB0036768		71463	5317425	XVOHELPNOXGRBQ-IKVLVDHLSA-N	CC1=COC2=C1C(=O)\C=C(C)/CC\C=C(C)\C2
275.129	137197	M+HCOOH-H	1	230.131	8,12-Epoxy-4(15),7,11-eudesmatrien-1-one	C15H18O2	N/A	N/A	N/A	N/A			HMDB0033235		89102	131751397	AKNPMCISDQNRFC-UHFFFAOYSA-N	CC1=COC2=C1CC1C(=C)CCC(=O)C1(C)C2
275.129	47405	M-H-H2O	1	294.147	Tocopheronic acid	C16H22O5	N/A	N/A	N/A	N/A			HMDB0030555		87057	67764516	LRYFTDGIIUTFFA-UHFFFAOYSA-N	CC1=C(C)C(=O)C(CCC(C)(O)CCC(O)=O)=C(C)C1=O
275.129	117583	M-H-H2O	1	294.147	Mono-(2-ethyl-5-hydroxyhexyl) phthalate	C16H22O5	N/A	N/A	N/A	N/A			HMDB0094679			170295	RYPQSGURZSTFSX-UHFFFAOYSA-N	CCC(CCC(C)O)COC(=O)C1=CC=CC=C1C(O)=O
275.129	45275	M-H-H2O	4	294.148	Alosetron	C17H18N4O	N/A	N/A	N/A	N/A	122852-42-0		HMDB0015104		85451	2099	JSWZEAMFRNKZNL-UHFFFAOYSA-N	CN1C2=C(C3=CC=CC=C13)C(=O)N(CC1=C(C)NC=N1)CC2
275.129	168621	M-H-H2O	8	294.149	F-Amidine	C14H19FN4O2	N/A	N/A	N/A	N/A	877617-46-4				96435
319.118	169942	M-H	7	320.123	Triciribine	C13H16N6O4	N/A	N/A	N/A	N/A	35943-35-2				45227
319.118	48755	M-H	1	320.126	5-hydroxy-8-(2-hydroxypropan-2-yl)-4-(3-hydroxypropyl)-2H,8H,9H-furo[2,3-h]chromen-2-one	C17H20O6	N/A	N/A	N/A	N/A			HMDB0130124			131836329	LSLHIGBNPZNUCG-UHFFFAOYSA-N	CC(C)(O)C1CC2=C(O1)C=C(O)C1=C2OC(=O)C=C1CCCO
319.118	111732	M-H	1	320.126	8-(1,2-dihydroxypropan-2-yl)-5-hydroxy-4-propyl-2H,8H,9H-furo[2,3-h]chromen-2-one	C17H20O6	N/A	N/A	N/A	N/A			HMDB0130123			131836328	BMOHDERKKLGUFM-UHFFFAOYSA-N	CCCC1=CC(=O)OC2=C1C(O)=CC1=C2CC(O1)C(C)(O)CO
319.118	148124	M-H	1	320.126	5-hydroxy-8-(2-hydroxypropan-2-yl)-4-(2-hydroxypropyl)-2H,8H,9H-furo[2,3-h]chromen-2-one	C17H20O6	N/A	N/A	N/A	N/A			HMDB0130122			131836327	BZFFQRNVQBIMCF-UHFFFAOYSA-N	CC(O)CC1=CC(=O)OC2=C1C(O)=CC1=C2CC(O1)C(C)(C)O
319.118	81385	M-H	1	320.126	5-hydroxy-8-(2-hydroxypropan-2-yl)-4-(1-hydroxypropyl)-2H,8H,9H-furo[2,3-h]chromen-2-one	C17H20O6	N/A	N/A	N/A	N/A			HMDB0130121			131836326	FWRVRRHMRQJWAM-UHFFFAOYSA-N	CCC(O)C1=CC(=O)OC2=C1C(O)=CC1=C2CC(O1)C(C)(C)O
319.118	101632	M-H	1	320.126	Oleacein	C17H20O6	N/A	N/A	N/A	N/A			HMDB0037321		92263	18684078	XLPXUPOZUYGVPD-XNJYKOPJSA-N	[H]\C(C)=C(\C=O)C(CC=O)CC(=O)OCCC1=CC(O)=C(O)C=C1
319.118	144696	M-H	1	320.126	Helipyrone	C17H20O6	N/A	N/A	N/A	N/A			HMDB0030742		87168	54709865	BYRZLWJKTOLLBX-UHFFFAOYSA-N	CCC1=C(C)C(O)=C(CC2=C(O)C(C)=C(CC)OC2=O)C(=O)O1
319.118	89087	M-H	1	320.126	Mycophenolic acid	C17H20O6	N/A	N/A	N/A	N/A	24280-93-1	C20380	HMDB0015159		44122	446541	HPNSFSBZBAHARI-RUDMXATFSA-N	COC1=C(C\C=C(/C)CCC(O)=O)C(O)=C2C(=O)OCC2=C1C
319.118	153881	M-H	1	320.126	Arctolide	C17H20O6	N/A	N/A	N/A	N/A	64390-62-1	C09298			67584	442144	XRCCPOSHMKZPFI-IHFPKREYSA-N	C=C1C(=O)O[C@H]2C[C@@]3(CO3)[C@@H]3C[C@H](OC(C)=O)C(=C)[C@]3(O)C[C@H]12
319.118	159280	M-H	1	320.126	PR-toxin	C17H20O6	N/A	N/A	N/A	N/A	56299-00-4	C06079			64094	440907	GSPFUBNBRPVALJ-VIEAGMIOSA-N	CC(=O)O[C@H]1[C@H]2O[C@H]2C2=CC(=O)[C@]3(C[C@]2(C)[C@H]1C)O[C@]3(C)C=O	Sesquiterpenoid and triterpenoid biosynthesis
319.118	150899	M-H	1	320.126	Conchosin B	C17H20O6	N/A	N/A	N/A	N/A	28625-29-8	C09373			67640	174870	NQPJUMKNIKXOLH-BEANVFONSA-N	C=C1C(=O)O[C@@H]2[C@H]1CC[C@H](COC(C)=O)[C@]1(O)C=CC(=O)[C@@]21C
319.118	150698	M-H	1	320.126	1-(4-Hydroxy-3-methoxyphenyl)-2-(2-methoxyphenoxy)propane-1,3-diol	C17H20O6	N/A	N/A	N/A	N/A		C21422					PPZSOILKWHVNNS-UHFFFAOYSA-N	COc1cc(C(O)C(CO)Oc2ccccc2OC)ccc1O
319.118	95179	M-H	9	320.128	Enoxacin	C15H17FN4O3	N/A	N/A	N/A	N/A	74011-58-8	C06979	HMDB0014610		44460	3229	IDYZIJYBMGIQMJ-UHFFFAOYSA-N	CCN1C=C(C(O)=O)C(=O)C2=CC(F)=C(N=C12)N1CCNCC1
319.118	0	M+Cl	0	0	No compounds found for experimental mass 319.1183 and adduct: M+Cl		N/A	N/A	N/A	N/A
319.118	167812	M+HCOOH-H	1	274.12	Heteropeucenin, Methyl Ether	C16H18O4	N/A	N/A	N/A	N/A	26213-95-6				43762
319.118	17599	M+HCOOH-H	1	274.12	4,4'-dihydroxy-3,5-dimethoxydihydrostilbene	C16H18O4	N/A	N/A	N/A	N/A		C10256		LMPK13090036	53263	442701	DLRAWGGINAZULN-UHFFFAOYSA-N	COc1cc(CCc2ccc(O)cc2)cc(OC)c1O
319.118	85804	M+HCOOH-H	1	274.12	5-[2-(2-hydroxyphenyl)ethyl]-2,3-dimethoxyphenol	C16H18O4	N/A	N/A	N/A	N/A			HMDB0135768			10754781	UKTGWJQYLXXLOG-UHFFFAOYSA-N	COC1=CC(CCC2=CC=CC=C2O)=CC(O)=C1OC
319.118	49459	M+HCOOH-H	1	274.12	3-[2-(3-hydroxy-5-methoxyphenyl)ethyl]-2-methoxyphenol	C16H18O4	N/A	N/A	N/A	N/A			HMDB0129945			642896	RSTDNUBRTQLVBF-UHFFFAOYSA-N	COC1=CC(CCC2=C(OC)C(O)=CC=C2)=CC(O)=C1
319.118	72012	M+HCOOH-H	1	274.12	4-[2-(3-hydroxy-5-methoxyphenyl)ethyl]-2-methoxyphenol	C16H18O4	N/A	N/A	N/A	N/A			HMDB0129940			10221179	BMSPEISBKGSBTR-UHFFFAOYSA-N	COC1=CC(CCC2=CC(OC)=C(O)C=C2)=CC(O)=C1
319.118	98678	M+HCOOH-H	1	274.12	3-[2-(3-hydroxyphenyl)ethyl]-2,5-dimethoxyphenol	C16H18O4	N/A	N/A	N/A	N/A			HMDB0129935			131836156	OMRJJNHRUIPCKP-UHFFFAOYSA-N	COC1=CC(O)=C(OC)C(CCC2=CC(O)=CC=C2)=C1
319.118	74638	M+HCOOH-H	1	274.12	3-[2-(2-hydroxyphenyl)ethyl]-2,5-dimethoxyphenol	C16H18O4	N/A	N/A	N/A	N/A			HMDB0135772			131839270	BUFTWCKPAQXCLU-UHFFFAOYSA-N	COC1=CC(O)=C(OC)C(CCC2=CC=CC=C2O)=C1
319.118	110222	M+HCOOH-H	1	274.12	5-[2-(3-hydroxyphenyl)ethyl]-2,3-dimethoxyphenol	C16H18O4	N/A	N/A	N/A	N/A			HMDB0129930			86251456	SXTIQENJRJOCLX-UHFFFAOYSA-N	COC1=CC(CCC2=CC(O)=CC=C2)=CC(O)=C1OC
319.118	107716	M+HCOOH-H	1	274.12	2-[2-(3-hydroxy-5-methoxyphenyl)ethyl]-6-methoxyphenol	C16H18O4	N/A	N/A	N/A	N/A			HMDB0135773			131839271	XLLSFBFZOFIRBQ-UHFFFAOYSA-N	COC1=CC(CCC2=C(O)C(OC)=CC=C2)=CC(O)=C1
319.118	102901	M+HCOOH-H	1	274.12	2-(1-hydroxy-3-phenylpropyl)-5-methoxybenzene-1,3-diol	C16H18O4	N/A	N/A	N/A	N/A			HMDB0140889			131839506	XDRRBDKIFMJYQY-UHFFFAOYSA-N	COC1=CC(O)=C(C(O)CCC2=CC=CC=C2)C(O)=C1
319.118	46883	M+HCOOH-H	1	274.12	Rutacultin	C16H18O4	N/A	N/A	N/A	N/A	31526-60-0		HMDB0034132		89731	182049	IPLJDPYEDULBAK-UHFFFAOYSA-N	COC1=CC2=C(C=C1OC)C=C(C(=O)O2)C(C)(C)C=C
319.118	79980	M+HCOOH-H	1	274.12	Gossyvertin	C16H18O4	N/A	N/A	N/A	N/A	60089-74-9		HMDB0039660		94215	186727	WDKQNEBNLKMOLB-UHFFFAOYSA-N	COC1=C(O)C2=C(C=C1C)C(=CC(O)=C2C=O)C(C)C
319.118	109260	M+HCOOH-H	1	274.12	Batatasin II	C16H18O4	N/A	N/A	N/A	N/A			HMDB0040929		95378	85806015	CWSITSYPUXRHCS-UHFFFAOYSA-N	COC1=C(OC)C(O)=C(O)C(CCC2=CC=CC=C2)=C1
319.118	108244	M+HCOOH-H	1	274.12	3-(1,1-Dimethyl-2-propenyl)-7,8-dimethoxy-2H-1-benzopyran-2-one	C16H18O4	N/A	N/A	N/A	N/A			HMDB0033921		89620	21678648	YSFZHXKUZLVBRX-UHFFFAOYSA-N	COC1=C(OC)C2=C(C=C1)C=C(C(=O)O2)C(C)(C)C=C
319.118	158816	M-H-H2O	0	338.137	1-Peroxyferolide	C17H22O7	N/A	N/A	N/A	N/A		C09526			67777	442290	IHYLMNWQQGXGJT-TYVJZBCKSA-N	C=C1C[C@@H](OC(C)=O)[C@H]2C(=C)C(=O)O[C@@H]2[C@H]2O[C@]2(C)CC[C@H]1OO
319.118	47708	M-H-H2O	0	338.137	Acetyldeoxynivalenol	C17H22O7	N/A	N/A	N/A	N/A	50722-38-8		HMDB0036137		91293	104759	ADFIQZBYNGPCGY-UHFFFAOYSA-N	CC(=O)OC1CC2(C)C3(CO3)C1OC1C=C(C)C(=O)C(O)C21CO
319.118	43164	M-H-H2O	0	338.137	15-Acetyl-4-deoxynivalenol	C17H22O7	N/A	N/A	N/A	N/A	88337-96-6		HMDB0033444		89276	536551	IDGRYIRJIFKTAN-UHFFFAOYSA-N	CC(=O)OCC12C(O)C(=O)C(C)=CC1OC1C(O)CC2(C)C11CO1
319.118	83654	M-H-H2O	0	338.137	O-Acetylcyclocalopin A	C17H22O7	N/A	N/A	N/A	N/A			HMDB0039824		94372	85362420	RFOIMKJJHPMORA-UHFFFAOYSA-N	CC1COC(=O)C2OC(C)(O)C3(CC=C(C)C(=O)C3OC(C)=O)C12
319.118	160781	M-H-H2O	7	338.139	(S)-cis-N-Methylstylopine	C20H20NO4	N/A	N/A	N/A	N/A		C06163			64364	440928	GBUUKFRQPCPYPW-KKSFZXQISA-N	C[N@@+]12CCc3cc4c(cc3[C@@H]1Cc1ccc3c(c1C2)OCO3)OCO4	Metabolic pathways	Biosynthesis of secondary metabolites	Isoquinoline alkaloid biosynthesis
319.118	152600	M-H-H2O	7	338.139	Jatrorrhizine	C20H20NO4	N/A	N/A	N/A	N/A	3621-38-3	C09553				72323	MXTLAHSTUOXGQF-UHFFFAOYSA-O	COc1cc2c(cc1O)CC[n+]1cc3c(OC)c(OC)ccc3cc1-2
319.118	153691	M-H-H2O	7	338.139	Columbamine	C20H20NO4	N/A	N/A	N/A	N/A	3621-36-1	C01795			64372	72310	YYFOFDHQVIODOQ-UHFFFAOYSA-O	COc1cc2c(cc1O)-c1cc3ccc(OC)c(OC)c3c[n+]1CC2	Biosynthesis of secondary metabolites	Isoquinoline alkaloid biosynthesis	Biosynthesis of alkaloids derived from shikimate pathway
1013.29	0	M-H	0	0	No compounds found for experimental mass 1013.2895 and adduct: M-H		N/A	N/A	N/A	N/A
1013.29	0	M+Cl	0	0	No compounds found for experimental mass 1013.2895 and adduct: M+Cl		N/A	N/A	N/A	N/A
1013.29	0	M+HCOOH-H	0	0	No compounds found for experimental mass 1013.2895 and adduct: M+HCOOH-H		N/A	N/A	N/A	N/A
1013.29	139274	M-H-H2O	8	1032.3	3,4,5-trihydroxy-6-({4-[(E)-2-{3-[6-hydroxy-3-(3-hydroxyphenyl)-2-phenyl-2,3-dihydro-1-benzofuran-4-yl]-2-(4-hydroxyphenyl)-1-benzofuran-5-yl}ethenyl]-3-(3-hydroxyphenyl)-2-(4-hydroxyphenyl)-2,3-dihydro-1-benzofuran-6-yl}oxy)oxane-2-carboxylic acid	C62H48O15	N/A	N/A	N/A	N/A			HMDB0125744			131832211	LNPPDVIUANZMMO-WYMLVPIESA-N	[H]\C(=C(\[H])C1=CC(OC2OC(C(O)C(O)C2O)C(O)=O)=CC2=C1C(C(O2)C1=CC=C(O)C=C1)C1=CC(O)=CC=C1)C1=CC2=C(OC(=C2C2=C3C(C(OC3=CC(O)=C2)C2=CC=CC=C2)C2=CC(O)=CC=C2)C2=CC=C(O)C=C2)C=C1
1013.29	58890	M-H-H2O	8	1032.3	3,4,5-trihydroxy-6-(3-hydroxy-5-{6-hydroxy-4-[(E)-2-{3-[6-hydroxy-3-(3-hydroxyphenyl)-2-phenyl-2,3-dihydro-1-benzofuran-4-yl]-2-(4-hydroxyphenyl)-1-benzofuran-5-yl}ethenyl]-2-phenyl-2,3-dihydro-1-benzofuran-3-yl}phenoxy)oxane-2-carboxylic acid	C62H48O15	N/A	N/A	N/A	N/A			HMDB0125776			131832243	WELKUDXCXHOZTL-JQIJEIRASA-N	[H]\C(=C(\[H])C1=CC(O)=CC2=C1C(C(O2)C1=CC=CC=C1)C1=CC(O)=CC(OC2OC(C(O)C(O)C2O)C(O)=O)=C1)C1=CC2=C(OC(=C2C2=C3C(C(OC3=CC(O)=C2)C2=CC=CC=C2)C2=CC(O)=CC=C2)C2=CC=C(O)C=C2)C=C1
1013.29	43796	M-H-H2O	8	1032.3	6-(4-{3-[3-(3,5-dihydroxyphenyl)-6-hydroxy-2-phenyl-2,3-dihydro-1-benzofuran-4-yl]-5-[(E)-2-[6-hydroxy-3-(3-hydroxyphenyl)-2-phenyl-2,3-dihydro-1-benzofuran-4-yl]ethenyl]-1-benzofuran-2-yl}phenoxy)-3,4,5-trihydroxyoxane-2-carboxylic acid	C62H48O15	N/A	N/A	N/A	N/A			HMDB0125791			131832258	SOOWKZMEQNJMSU-JQIJEIRASA-N	[H]\C(=C(\[H])C1=CC(O)=CC2=C1C(C(O2)C1=CC=CC=C1)C1=CC(O)=CC=C1)C1=CC2=C(OC(=C2C2=C3C(C(OC3=CC(O)=C2)C2=CC=CC=C2)C2=CC(O)=CC(O)=C2)C2=CC=C(OC3OC(C(O)C(O)C3O)C(O)=O)C=C2)C=C1
1013.29	88089	M-H-H2O	8	1032.3	3,4,5-trihydroxy-6-[4-(6-hydroxy-4-{5-[(E)-2-[6-hydroxy-3-(3-hydroxyphenyl)-2-(4-hydroxyphenyl)-2,3-dihydro-1-benzofuran-4-yl]ethenyl]-2-phenyl-1-benzofuran-3-yl}-3-(3-hydroxyphenyl)-2,3-dihydro-1-benzofuran-2-yl)phenoxy]oxane-2-carboxylic acid	C62H48O15	N/A	N/A	N/A	N/A			HMDB0125738			131832205	SXJQNOQYTWAKNP-WYMLVPIESA-N	[H]\C(=C(\[H])C1=CC(O)=CC2=C1C(C(O2)C1=CC=C(O)C=C1)C1=CC(O)=CC=C1)C1=CC2=C(OC(=C2C2=C3C(C(OC3=CC(O)=C2)C2=CC=C(OC3OC(C(O)C(O)C3O)C(O)=O)C=C2)C2=CC(O)=CC=C2)C2=CC=CC=C2)C=C1
1013.29	138270	M-H-H2O	8	1032.3	6-{4-[3-(3,5-dihydroxyphenyl)-6-hydroxy-4-{5-[(E)-2-[6-hydroxy-3-(3-hydroxyphenyl)-2-phenyl-2,3-dihydro-1-benzofuran-4-yl]ethenyl]-2-phenyl-1-benzofuran-3-yl}-2,3-dihydro-1-benzofuran-2-yl]phenoxy}-3,4,5-trihydroxyoxane-2-carboxylic acid	C62H48O15	N/A	N/A	N/A	N/A			HMDB0125786			131832253	IJESBYHJTIZQQD-JQIJEIRASA-N	[H]\C(=C(\[H])C1=CC(O)=CC2=C1C(C(O2)C1=CC=CC=C1)C1=CC(O)=CC=C1)C1=CC2=C(OC(=C2C2=C3C(C(OC3=CC(O)=C2)C2=CC=C(OC3OC(C(O)C(O)C3O)C(O)=O)C=C2)C2=CC(O)=CC(O)=C2)C2=CC=CC=C2)C=C1
1013.29	93223	M-H-H2O	8	1032.3	6-{[3-(3,5-dihydroxyphenyl)-4-{5-[(E)-2-[6-hydroxy-3-(3-hydroxyphenyl)-2-phenyl-2,3-dihydro-1-benzofuran-4-yl]ethenyl]-2-(4-hydroxyphenyl)-1-benzofuran-3-yl}-2-phenyl-2,3-dihydro-1-benzofuran-6-yl]oxy}-3,4,5-trihydroxyoxane-2-carboxylic acid	C62H48O15	N/A	N/A	N/A	N/A			HMDB0125793			131832260	QGZKJNMVKQDZMA-JQIJEIRASA-N	[H]\C(=C(\[H])C1=CC(O)=CC2=C1C(C(O2)C1=CC=CC=C1)C1=CC(O)=CC=C1)C1=CC2=C(OC(=C2C2=C3C(C(OC3=CC(OC3OC(C(O)C(O)C3O)C(O)=O)=C2)C2=CC=CC=C2)C2=CC(O)=CC(O)=C2)C2=CC=C(O)C=C2)C=C1
1013.29	49962	M-H-H2O	8	1032.3	6-[3-(4-{5-[(E)-2-[3-(3,5-dihydroxyphenyl)-6-hydroxy-2-(4-hydroxyphenyl)-2,3-dihydro-1-benzofuran-4-yl]ethenyl]-2-phenyl-1-benzofuran-3-yl}-6-hydroxy-2-phenyl-2,3-dihydro-1-benzofuran-3-yl)phenoxy]-3,4,5-trihydroxyoxane-2-carboxylic acid	C62H48O15	N/A	N/A	N/A	N/A			HMDB0125761			131832228	LYRVTJKMDKQBPR-JQIJEIRASA-N	[H]\C(=C(\[H])C1=CC(O)=CC2=C1C(C(O2)C1=CC=C(O)C=C1)C1=CC(O)=CC(O)=C1)C1=CC2=C(OC(=C2C2=C3C(C(OC3=CC(O)=C2)C2=CC=CC=C2)C2=CC(OC3OC(C(O)C(O)C3O)C(O)=O)=CC=C2)C2=CC=CC=C2)C=C1
1013.29	149808	M-H-H2O	8	1032.3	6-({4-[(E)-2-{3-[3-(3,5-dihydroxyphenyl)-6-hydroxy-2-phenyl-2,3-dihydro-1-benzofuran-4-yl]-2-phenyl-1-benzofuran-5-yl}ethenyl]-3-(3-hydroxyphenyl)-2-(4-hydroxyphenyl)-2,3-dihydro-1-benzofuran-6-yl}oxy)-3,4,5-trihydroxyoxane-2-carboxylic acid	C62H48O15	N/A	N/A	N/A	N/A			HMDB0125778			131832245	VCQBMWFQMDBPHD-JQIJEIRASA-N	[H]\C(=C(\[H])C1=CC(OC2OC(C(O)C(O)C2O)C(O)=O)=CC2=C1C(C(O2)C1=CC=C(O)C=C1)C1=CC(O)=CC=C1)C1=CC2=C(OC(=C2C2=C3C(C(OC3=CC(O)=C2)C2=CC=CC=C2)C2=CC(O)=CC(O)=C2)C2=CC=CC=C2)C=C1
1013.29	80435	M-H-H2O	8	1032.3	6-[3-(4-{5-[(E)-2-[3-(3,5-dihydroxyphenyl)-6-hydroxy-2-phenyl-2,3-dihydro-1-benzofuran-4-yl]ethenyl]-2-phenyl-1-benzofuran-3-yl}-6-hydroxy-2-(4-hydroxyphenyl)-2,3-dihydro-1-benzofuran-3-yl)phenoxy]-3,4,5-trihydroxyoxane-2-carboxylic acid	C62H48O15	N/A	N/A	N/A	N/A			HMDB0125767			131832234	SQPPDPZSCXCAAZ-JQIJEIRASA-N	[H]\C(=C(\[H])C1=CC(O)=CC2=C1C(C(O2)C1=CC=CC=C1)C1=CC(O)=CC(O)=C1)C1=CC2=C(OC(=C2C2=C3C(C(OC3=CC(O)=C2)C2=CC=C(O)C=C2)C2=CC(OC3OC(C(O)C(O)C3O)C(O)=O)=CC=C2)C2=CC=CC=C2)C=C1
1013.29	128310	M-H-H2O	8	1032.3	6-{[4-(5-{2-[3-(3,5-dihydroxyphenyl)-6-hydroxy-2-phenyl-2,3-dihydro-1-benzofuran-4-yl]ethenyl}-2-phenyl-1-benzofuran-3-yl)-3-(3-hydroxyphenyl)-2-(4-hydroxyphenyl)-2,3-dihydro-1-benzofuran-6-yl]oxy}-3,4,5-trihydroxyoxane-2-carboxylic acid	C62H48O15	N/A	N/A	N/A	N/A			HMDB0125769			131832236	CPLAWRDVNTWOMP-JQIJEIRASA-N	[H]C(=C([H])C1=CC(O)=CC2=C1C(C(O2)C1=CC=CC=C1)C1=CC(O)=CC(O)=C1)C1=CC2=C(OC(=C2C2=C3C(C(OC3=CC(OC3OC(C(O)C(O)C3O)C(O)=O)=C2)C2=CC=C(O)C=C2)C2=CC(O)=CC=C2)C2=CC=CC=C2)C=C1
1013.29	107576	M-H-H2O	8	1032.3	3,4,5-trihydroxy-6-(3-{6-hydroxy-4-[(E)-2-{3-[6-hydroxy-3-(3-hydroxyphenyl)-2-(4-hydroxyphenyl)-2,3-dihydro-1-benzofuran-4-yl]-2-(4-hydroxyphenyl)-1-benzofuran-5-yl}ethenyl]-2-phenyl-2,3-dihydro-1-benzofuran-3-yl}phenoxy)oxane-2-carboxylic acid	C62H48O15	N/A	N/A	N/A	N/A			HMDB0125757			131832224	NAKATEHQFFAZKI-WYMLVPIESA-N	[H]\C(=C(\[H])C1=CC(O)=CC2=C1C(C(O2)C1=CC=CC=C1)C1=CC(OC2OC(C(O)C(O)C2O)C(O)=O)=CC=C1)C1=CC2=C(OC(=C2C2=C3C(C(OC3=CC(O)=C2)C2=CC=C(O)C=C2)C2=CC(O)=CC=C2)C2=CC=C(O)C=C2)C=C1
1013.29	108346	M-H-H2O	8	1032.3	6-(3-{4-[(E)-2-{3-[3-(3,5-dihydroxyphenyl)-6-hydroxy-2-phenyl-2,3-dihydro-1-benzofuran-4-yl]-2-phenyl-1-benzofuran-5-yl}ethenyl]-6-hydroxy-2-(4-hydroxyphenyl)-2,3-dihydro-1-benzofuran-3-yl}phenoxy)-3,4,5-trihydroxyoxane-2-carboxylic acid	C62H48O15	N/A	N/A	N/A	N/A			HMDB0125781			131832248	AZWATZZXDIADCQ-JQIJEIRASA-N	[H]\C(=C(\[H])C1=CC(O)=CC2=C1C(C(O2)C1=CC=C(O)C=C1)C1=CC(OC2OC(C(O)C(O)C2O)C(O)=O)=CC=C1)C1=CC2=C(OC(=C2C2=C3C(C(OC3=CC(O)=C2)C2=CC=CC=C2)C2=CC(O)=CC(O)=C2)C2=CC=CC=C2)C=C1
1013.29	53819	M-H-H2O	8	1032.3	3,4,5-trihydroxy-6-({4-[(E)-2-{3-[6-hydroxy-3-(3-hydroxyphenyl)-2-(4-hydroxyphenyl)-2,3-dihydro-1-benzofuran-4-yl]-2-(4-hydroxyphenyl)-1-benzofuran-5-yl}ethenyl]-3-(3-hydroxyphenyl)-2-phenyl-2,3-dihydro-1-benzofuran-6-yl}oxy)oxane-2-carboxylic acid	C62H48O15	N/A	N/A	N/A	N/A			HMDB0125752			131832219	YBVISMBITFDRRN-WYMLVPIESA-N	[H]\C(=C(\[H])C1=CC(OC2OC(C(O)C(O)C2O)C(O)=O)=CC2=C1C(C(O2)C1=CC=CC=C1)C1=CC(O)=CC=C1)C1=CC2=C(OC(=C2C2=C3C(C(OC3=CC(O)=C2)C2=CC=C(O)C=C2)C2=CC(O)=CC=C2)C2=CC=C(O)C=C2)C=C1
1013.29	132931	M-H-H2O	8	1032.3	3,4,5-trihydroxy-6-[(4-{5-[(E)-2-[6-hydroxy-3-(3-hydroxyphenyl)-2-(4-hydroxyphenyl)-2,3-dihydro-1-benzofuran-4-yl]ethenyl]-2-(4-hydroxyphenyl)-1-benzofuran-3-yl}-3-(3-hydroxyphenyl)-2-phenyl-2,3-dihydro-1-benzofuran-6-yl)oxy]oxane-2-carboxylic acid	C62H48O15	N/A	N/A	N/A	N/A			HMDB0125747			131832214	JCFWIZVNQKBRPZ-WYMLVPIESA-N	[H]\C(=C(\[H])C1=CC(O)=CC2=C1C(C(O2)C1=CC=C(O)C=C1)C1=CC(O)=CC=C1)C1=CC2=C(OC(=C2C2=C3C(C(OC3=CC(OC3OC(C(O)C(O)C3O)C(O)=O)=C2)C2=CC=CC=C2)C2=CC(O)=CC=C2)C2=CC=C(O)C=C2)C=C1
1013.29	70757	M-H-H2O	8	1032.3	6-(3-{4-[(E)-2-{3-[3-(3,5-dihydroxyphenyl)-6-hydroxy-2-phenyl-2,3-dihydro-1-benzofuran-4-yl]-2-phenyl-1-benzofuran-5-yl}ethenyl]-6-hydroxy-2-phenyl-2,3-dihydro-1-benzofuran-3-yl}-5-hydroxyphenoxy)-3,4,5-trihydroxyoxane-2-carboxylic acid	C62H48O15	N/A	N/A	N/A	N/A			HMDB0125799			131832266	HDURCZQONCCFSF-FBMGVBCBSA-N	[H]\C(=C(\[H])C1=CC(O)=CC2=C1C(C(O2)C1=CC=CC=C1)C1=CC(O)=CC(OC2OC(C(O)C(O)C2O)C(O)=O)=C1)C1=CC2=C(OC(=C2C2=C3C(C(OC3=CC(O)=C2)C2=CC=CC=C2)C2=CC(O)=CC(O)=C2)C2=CC=CC=C2)C=C1
1013.29	73574	M-H-H2O	8	1032.3	3,4,5-trihydroxy-6-(4-{6-hydroxy-4-[(E)-2-{3-[6-hydroxy-3-(3-hydroxyphenyl)-2-(4-hydroxyphenyl)-2,3-dihydro-1-benzofuran-4-yl]-2-phenyl-1-benzofuran-5-yl}ethenyl]-3-(3-hydroxyphenyl)-2,3-dihydro-1-benzofuran-2-yl}phenoxy)oxane-2-carboxylic acid	C62H48O15	N/A	N/A	N/A	N/A			HMDB0125741			131832208	WVQYOCDJADIRSA-WYMLVPIESA-N	[H]\C(=C(\[H])C1=CC(O)=CC2=C1C(C(O2)C1=CC=C(OC2OC(C(O)C(O)C2O)C(O)=O)C=C1)C1=CC(O)=CC=C1)C1=CC2=C(OC(=C2C2=C3C(C(OC3=CC(O)=C2)C2=CC=C(O)C=C2)C2=CC(O)=CC=C2)C2=CC=CC=C2)C=C1
1013.29	106342	M-H-H2O	8	1032.3	6-(4-{4-[(E)-2-{3-[3-(3,5-dihydroxyphenyl)-6-hydroxy-2-phenyl-2,3-dihydro-1-benzofuran-4-yl]-2-phenyl-1-benzofuran-5-yl}ethenyl]-6-hydroxy-3-(3-hydroxyphenyl)-2,3-dihydro-1-benzofuran-2-yl}phenoxy)-3,4,5-trihydroxyoxane-2-carboxylic acid	C62H48O15	N/A	N/A	N/A	N/A			HMDB0125782			131832249	VNKGCALSGLESRW-JQIJEIRASA-N	[H]\C(=C(\[H])C1=CC(O)=CC2=C1C(C(O2)C1=CC=C(OC2OC(C(O)C(O)C2O)C(O)=O)C=C1)C1=CC(O)=CC=C1)C1=CC2=C(OC(=C2C2=C3C(C(OC3=CC(O)=C2)C2=CC=CC=C2)C2=CC(O)=CC(O)=C2)C2=CC=CC=C2)C=C1
1013.29	78957	M-H-H2O	8	1032.3	6-({4-[(E)-2-{3-[3-(3,5-dihydroxyphenyl)-6-hydroxy-2-(4-hydroxyphenyl)-2,3-dihydro-1-benzofuran-4-yl]-2-phenyl-1-benzofuran-5-yl}ethenyl]-3-(3-hydroxyphenyl)-2-phenyl-2,3-dihydro-1-benzofuran-6-yl}oxy)-3,4,5-trihydroxyoxane-2-carboxylic acid	C62H48O15	N/A	N/A	N/A	N/A			HMDB0125784			131832251	NEMFBSMKCFEXKL-JQIJEIRASA-N	[H]\C(=C(\[H])C1=CC(OC2OC(C(O)C(O)C2O)C(O)=O)=CC2=C1C(C(O2)C1=CC=CC=C1)C1=CC(O)=CC=C1)C1=CC2=C(OC(=C2C2=C3C(C(OC3=CC(O)=C2)C2=CC=C(O)C=C2)C2=CC(O)=CC(O)=C2)C2=CC=CC=C2)C=C1
1013.29	117108	M-H-H2O	8	1032.3	6-{[3-(3,5-dihydroxyphenyl)-4-(5-{2-[6-hydroxy-3-(3-hydroxyphenyl)-2-phenyl-2,3-dihydro-1-benzofuran-4-yl]ethenyl}-2-phenyl-1-benzofuran-3-yl)-2-(4-hydroxyphenyl)-2,3-dihydro-1-benzofuran-6-yl]oxy}-3,4,5-trihydroxyoxane-2-carboxylic acid	C62H48O15	N/A	N/A	N/A	N/A			HMDB0125787			131832254	LNNYZJRRMFZEOX-JQIJEIRASA-N	[H]C(=C([H])C1=CC(O)=CC2=C1C(C(O2)C1=CC=CC=C1)C1=CC(O)=CC=C1)C1=CC2=C(OC(=C2C2=C3C(C(OC3=CC(OC3OC(C(O)C(O)C3O)C(O)=O)=C2)C2=CC=C(O)C=C2)C2=CC(O)=CC(O)=C2)C2=CC=CC=C2)C=C1
1013.29	115317	M-H-H2O	8	1032.3	3,4,5-trihydroxy-6-[4-(6-hydroxy-4-{5-[(E)-2-[6-hydroxy-3-(3-hydroxyphenyl)-2-phenyl-2,3-dihydro-1-benzofuran-4-yl]ethenyl]-2-(4-hydroxyphenyl)-1-benzofuran-3-yl}-3-(3-hydroxyphenyl)-2,3-dihydro-1-benzofuran-2-yl)phenoxy]oxane-2-carboxylic acid	C62H48O15	N/A	N/A	N/A	N/A			HMDB0125755			131832222	FJTHFSFWOPMTHW-WYMLVPIESA-N	[H]\C(=C(\[H])C1=CC(O)=CC2=C1C(C(O2)C1=CC=CC=C1)C1=CC(O)=CC=C1)C1=CC2=C(OC(=C2C2=C3C(C(OC3=CC(O)=C2)C2=CC=C(OC3OC(C(O)C(O)C3O)C(O)=O)C=C2)C2=CC(O)=CC=C2)C2=CC=C(O)C=C2)C=C1
1013.29	55928	M-H-H2O	8	1032.3	3,4,5-trihydroxy-6-(3-hydroxy-5-{6-hydroxy-4-[(E)-2-{3-[6-hydroxy-3-(3-hydroxyphenyl)-2-phenyl-2,3-dihydro-1-benzofuran-4-yl]-2-phenyl-1-benzofuran-5-yl}ethenyl]-2-(4-hydroxyphenyl)-2,3-dihydro-1-benzofuran-3-yl}phenoxy)oxane-2-carboxylic acid	C62H48O15	N/A	N/A	N/A	N/A			HMDB0125763			131832230	BKQFLNPAZRHDPA-JQIJEIRASA-N	[H]\C(=C(\[H])C1=CC(O)=CC2=C1C(C(O2)C1=CC=C(O)C=C1)C1=CC(O)=CC(OC2OC(C(O)C(O)C2O)C(O)=O)=C1)C1=CC2=C(OC(=C2C2=C3C(C(OC3=CC(O)=C2)C2=CC=CC=C2)C2=CC(O)=CC=C2)C2=CC=CC=C2)C=C1
1013.29	74112	M-H-H2O	8	1032.3	6-{[3-(3,5-dihydroxyphenyl)-4-[(E)-2-{3-[6-hydroxy-3-(3-hydroxyphenyl)-2-(4-hydroxyphenyl)-2,3-dihydro-1-benzofuran-4-yl]-2-phenyl-1-benzofuran-5-yl}ethenyl]-2-phenyl-2,3-dihydro-1-benzofuran-6-yl]oxy}-3,4,5-trihydroxyoxane-2-carboxylic acid	C62H48O15	N/A	N/A	N/A	N/A			HMDB0125766			131832233	YHMYJAONXYEGLD-JQIJEIRASA-N	[H]\C(=C(\[H])C1=CC(OC2OC(C(O)C(O)C2O)C(O)=O)=CC2=C1C(C(O2)C1=CC=CC=C1)C1=CC(O)=CC(O)=C1)C1=CC2=C(OC(=C2C2=C3C(C(OC3=CC(O)=C2)C2=CC=C(O)C=C2)C2=CC(O)=CC=C2)C2=CC=CC=C2)C=C1
1013.29	142724	M-H-H2O	8	1032.3	6-{[3-(3,5-dihydroxyphenyl)-4-(5-{2-[6-hydroxy-3-(3-hydroxyphenyl)-2-(4-hydroxyphenyl)-2,3-dihydro-1-benzofuran-4-yl]ethenyl}-2-phenyl-1-benzofuran-3-yl)-2-phenyl-2,3-dihydro-1-benzofuran-6-yl]oxy}-3,4,5-trihydroxyoxane-2-carboxylic acid	C62H48O15	N/A	N/A	N/A	N/A			HMDB0125780			131832247	OTUJZRZHEHOOCF-JQIJEIRASA-N	[H]C(=C([H])C1=CC(O)=CC2=C1C(C(O2)C1=CC=C(O)C=C1)C1=CC(O)=CC=C1)C1=CC2=C(OC(=C2C2=C3C(C(OC3=CC(OC3OC(C(O)C(O)C3O)C(O)=O)=C2)C2=CC=CC=C2)C2=CC(O)=CC(O)=C2)C2=CC=CC=C2)C=C1
1013.29	81284	M-H-H2O	8	1032.3	3,4,5-trihydroxy-6-(3-{6-hydroxy-4-[(E)-2-{3-[6-hydroxy-3-(3-hydroxyphenyl)-2-(4-hydroxyphenyl)-2,3-dihydro-1-benzofuran-4-yl]-2-phenyl-1-benzofuran-5-yl}ethenyl]-2-(4-hydroxyphenyl)-2,3-dihydro-1-benzofuran-3-yl}phenoxy)oxane-2-carboxylic acid	C62H48O15	N/A	N/A	N/A	N/A			HMDB0125740			131832207	CHUOXJUULAEFOP-WYMLVPIESA-N	[H]\C(=C(\[H])C1=CC(O)=CC2=C1C(C(O2)C1=CC=C(O)C=C1)C1=CC(OC2OC(C(O)C(O)C2O)C(O)=O)=CC=C1)C1=CC2=C(OC(=C2C2=C3C(C(OC3=CC(O)=C2)C2=CC=C(O)C=C2)C2=CC(O)=CC=C2)C2=CC=CC=C2)C=C1
1013.29	75658	M-H-H2O	8	1032.3	6-{[3-(3,5-dihydroxyphenyl)-4-[(E)-2-{3-[6-hydroxy-3-(3-hydroxyphenyl)-2-phenyl-2,3-dihydro-1-benzofuran-4-yl]-2-(4-hydroxyphenyl)-1-benzofuran-5-yl}ethenyl]-2-phenyl-2,3-dihydro-1-benzofuran-6-yl]oxy}-3,4,5-trihydroxyoxane-2-carboxylic acid	C62H48O15	N/A	N/A	N/A	N/A			HMDB0125772			131832239	WTEMLECTYOGNHN-JQIJEIRASA-N	[H]\C(=C(\[H])C1=CC(OC2OC(C(O)C(O)C2O)C(O)=O)=CC2=C1C(C(O2)C1=CC=CC=C1)C1=CC(O)=CC(O)=C1)C1=CC2=C(OC(=C2C2=C3C(C(OC3=CC(O)=C2)C2=CC=CC=C2)C2=CC(O)=CC=C2)C2=CC=C(O)C=C2)C=C1
1013.29	87692	M-H-H2O	8	1032.3	6-[3-(4-{5-[(E)-2-[3-(3,5-dihydroxyphenyl)-6-hydroxy-2-phenyl-2,3-dihydro-1-benzofuran-4-yl]ethenyl]-2-phenyl-1-benzofuran-3-yl}-6-hydroxy-2-phenyl-2,3-dihydro-1-benzofuran-3-yl)-5-hydroxyphenoxy]-3,4,5-trihydroxyoxane-2-carboxylic acid	C62H48O15	N/A	N/A	N/A	N/A			HMDB0125797			131832264	OOLFHWZPXNPMFB-FBMGVBCBSA-N	[H]\C(=C(\[H])C1=CC(O)=CC2=C1C(C(O2)C1=CC=CC=C1)C1=CC(O)=CC(O)=C1)C1=CC2=C(OC(=C2C2=C3C(C(OC3=CC(O)=C2)C2=CC=CC=C2)C2=CC(O)=CC(OC3OC(C(O)C(O)C3O)C(O)=O)=C2)C2=CC=CC=C2)C=C1
1013.29	63381	M-H-H2O	8	1032.3	3,4,5-trihydroxy-6-(3-{6-hydroxy-4-[(E)-2-{3-[6-hydroxy-3-(3-hydroxyphenyl)-2-phenyl-2,3-dihydro-1-benzofuran-4-yl]-2-(4-hydroxyphenyl)-1-benzofuran-5-yl}ethenyl]-2-(4-hydroxyphenyl)-2,3-dihydro-1-benzofuran-3-yl}phenoxy)oxane-2-carboxylic acid	C62H48O15	N/A	N/A	N/A	N/A			HMDB0125748			131832215	DYUVDYASOJJZKV-WYMLVPIESA-N	[H]\C(=C(\[H])C1=CC(O)=CC2=C1C(C(O2)C1=CC=C(O)C=C1)C1=CC(OC2OC(C(O)C(O)C2O)C(O)=O)=CC=C1)C1=CC2=C(OC(=C2C2=C3C(C(OC3=CC(O)=C2)C2=CC=CC=C2)C2=CC(O)=CC=C2)C2=CC=C(O)C=C2)C=C1
1013.29	129432	M-H-H2O	8	1032.3	6-{[3-(3,5-dihydroxyphenyl)-4-[(E)-2-{3-[6-hydroxy-3-(3-hydroxyphenyl)-2-phenyl-2,3-dihydro-1-benzofuran-4-yl]-2-phenyl-1-benzofuran-5-yl}ethenyl]-2-(4-hydroxyphenyl)-2,3-dihydro-1-benzofuran-6-yl]oxy}-3,4,5-trihydroxyoxane-2-carboxylic acid	C62H48O15	N/A	N/A	N/A	N/A			HMDB0125760			131832227	WCWGYQTWRAMBGQ-JQIJEIRASA-N	[H]\C(=C(\[H])C1=CC(OC2OC(C(O)C(O)C2O)C(O)=O)=CC2=C1C(C(O2)C1=CC=C(O)C=C1)C1=CC(O)=CC(O)=C1)C1=CC2=C(OC(=C2C2=C3C(C(OC3=CC(O)=C2)C2=CC=CC=C2)C2=CC(O)=CC=C2)C2=CC=CC=C2)C=C1
1013.29	94880	M-H-H2O	8	1032.3	3,4,5-trihydroxy-6-{[4-(5-{2-[6-hydroxy-3-(3-hydroxyphenyl)-2-(4-hydroxyphenyl)-2,3-dihydro-1-benzofuran-4-yl]ethenyl}-2-phenyl-1-benzofuran-3-yl)-3-(3-hydroxyphenyl)-2-(4-hydroxyphenyl)-2,3-dihydro-1-benzofuran-6-yl]oxy}oxane-2-carboxylic acid	C62H48O15	N/A	N/A	N/A	N/A			HMDB0125739			131832206	HHHLIZFQQOYFEA-WYMLVPIESA-N	[H]C(=C([H])C1=CC(O)=CC2=C1C(C(O2)C1=CC=C(O)C=C1)C1=CC(O)=CC=C1)C1=CC2=C(OC(=C2C2=C3C(C(OC3=CC(OC3OC(C(O)C(O)C3O)C(O)=O)=C2)C2=CC=C(O)C=C2)C2=CC(O)=CC=C2)C2=CC=CC=C2)C=C1
1013.29	84132	M-H-H2O	8	1032.3	3,4,5-trihydroxy-6-[3-hydroxy-5-(6-hydroxy-4-{5-[(E)-2-[6-hydroxy-3-(3-hydroxyphenyl)-2-(4-hydroxyphenyl)-2,3-dihydro-1-benzofuran-4-yl]ethenyl]-2-phenyl-1-benzofuran-3-yl}-2-phenyl-2,3-dihydro-1-benzofuran-3-yl)phenoxy]oxane-2-carboxylic acid	C62H48O15	N/A	N/A	N/A	N/A			HMDB0125779			131832246	NWAFFQVMNPNOFP-JQIJEIRASA-N	[H]\C(=C(\[H])C1=CC(O)=CC2=C1C(C(O2)C1=CC=C(O)C=C1)C1=CC(O)=CC=C1)C1=CC2=C(OC(=C2C2=C3C(C(OC3=CC(O)=C2)C2=CC=CC=C2)C2=CC(O)=CC(OC3OC(C(O)C(O)C3O)C(O)=O)=C2)C2=CC=CC=C2)C=C1
1013.29	86693	M-H-H2O	8	1032.3	6-{4-[3-(3,5-dihydroxyphenyl)-6-hydroxy-4-[(E)-2-{3-[6-hydroxy-3-(3-hydroxyphenyl)-2-phenyl-2,3-dihydro-1-benzofuran-4-yl]-2-phenyl-1-benzofuran-5-yl}ethenyl]-2,3-dihydro-1-benzofuran-2-yl]phenoxy}-3,4,5-trihydroxyoxane-2-carboxylic acid	C62H48O15	N/A	N/A	N/A	N/A			HMDB0125764			131832231	ONNFEIAXUFKHSW-JQIJEIRASA-N	[H]\C(=C(\[H])C1=CC(O)=CC2=C1C(C(O2)C1=CC=C(OC2OC(C(O)C(O)C2O)C(O)=O)C=C1)C1=CC(O)=CC(O)=C1)C1=CC2=C(OC(=C2C2=C3C(C(OC3=CC(O)=C2)C2=CC=CC=C2)C2=CC(O)=CC=C2)C2=CC=CC=C2)C=C1
1013.29	82355	M-H-H2O	8	1032.3	6-(4-{5-[(E)-2-[3-(3,5-dihydroxyphenyl)-6-hydroxy-2-phenyl-2,3-dihydro-1-benzofuran-4-yl]ethenyl]-3-[6-hydroxy-3-(3-hydroxyphenyl)-2-phenyl-2,3-dihydro-1-benzofuran-4-yl]-1-benzofuran-2-yl}phenoxy)-3,4,5-trihydroxyoxane-2-carboxylic acid	C62H48O15	N/A	N/A	N/A	N/A			HMDB0125773			131832240	JGZHZCWXSRCSCG-JQIJEIRASA-N	[H]\C(=C(\[H])C1=CC(O)=CC2=C1C(C(O2)C1=CC=CC=C1)C1=CC(O)=CC(O)=C1)C1=CC2=C(OC(=C2C2=C3C(C(OC3=CC(O)=C2)C2=CC=CC=C2)C2=CC(O)=CC=C2)C2=CC=C(OC3OC(C(O)C(O)C3O)C(O)=O)C=C2)C=C1
1013.29	44981	M-H-H2O	8	1032.3	3,4,5-trihydroxy-6-(3-hydroxy-5-{6-hydroxy-4-[(E)-2-{3-[6-hydroxy-3-(3-hydroxyphenyl)-2-(4-hydroxyphenyl)-2,3-dihydro-1-benzofuran-4-yl]-2-phenyl-1-benzofuran-5-yl}ethenyl]-2-phenyl-2,3-dihydro-1-benzofuran-3-yl}phenoxy)oxane-2-carboxylic acid	C62H48O15	N/A	N/A	N/A	N/A			HMDB0125770			131832237	CFMPNVKUYOYBPM-JQIJEIRASA-N	[H]\C(=C(\[H])C1=CC(O)=CC2=C1C(C(O2)C1=CC=CC=C1)C1=CC(O)=CC(OC2OC(C(O)C(O)C2O)C(O)=O)=C1)C1=CC2=C(OC(=C2C2=C3C(C(OC3=CC(O)=C2)C2=CC=C(O)C=C2)C2=CC(O)=CC=C2)C2=CC=CC=C2)C=C1
1013.29	118720	M-H-H2O	8	1032.3	3,4,5-trihydroxy-6-[3-hydroxy-5-(6-hydroxy-4-{5-[(E)-2-[6-hydroxy-3-(3-hydroxyphenyl)-2-phenyl-2,3-dihydro-1-benzofuran-4-yl]ethenyl]-2-(4-hydroxyphenyl)-1-benzofuran-3-yl}-2-phenyl-2,3-dihydro-1-benzofuran-3-yl)phenoxy]oxane-2-carboxylic acid	C62H48O15	N/A	N/A	N/A	N/A			HMDB0125792			131832259	WYITWAFVDILPQQ-JQIJEIRASA-N	[H]\C(=C(\[H])C1=CC(O)=CC2=C1C(C(O2)C1=CC=CC=C1)C1=CC(O)=CC=C1)C1=CC2=C(OC(=C2C2=C3C(C(OC3=CC(O)=C2)C2=CC=CC=C2)C2=CC(O)=CC(OC3OC(C(O)C(O)C3O)C(O)=O)=C2)C2=CC=C(O)C=C2)C=C1
1013.29	90564	M-H-H2O	8	1032.3	3,4,5-trihydroxy-6-(4-{3-[6-hydroxy-3-(3-hydroxyphenyl)-2-(4-hydroxyphenyl)-2,3-dihydro-1-benzofuran-4-yl]-5-[(E)-2-[6-hydroxy-3-(3-hydroxyphenyl)-2-phenyl-2,3-dihydro-1-benzofuran-4-yl]ethenyl]-1-benzofuran-2-yl}phenoxy)oxane-2-carboxylic acid	C62H48O15	N/A	N/A	N/A	N/A			HMDB0125753			131832220	WYRHTZFOFYJBQO-WYMLVPIESA-N	[H]\C(=C(\[H])C1=CC(O)=CC2=C1C(C(O2)C1=CC=CC=C1)C1=CC(O)=CC=C1)C1=CC2=C(OC(=C2C2=C3C(C(OC3=CC(O)=C2)C2=CC=C(O)C=C2)C2=CC(O)=CC=C2)C2=CC=C(OC3OC(C(O)C(O)C3O)C(O)=O)C=C2)C=C1
1013.29	52425	M-H-H2O	8	1032.3	3,4,5-trihydroxy-6-[(4-{5-[(E)-2-[6-hydroxy-3-(3-hydroxyphenyl)-2-phenyl-2,3-dihydro-1-benzofuran-4-yl]ethenyl]-2-(4-hydroxyphenyl)-1-benzofuran-3-yl}-3-(3-hydroxyphenyl)-2-(4-hydroxyphenyl)-2,3-dihydro-1-benzofuran-6-yl)oxy]oxane-2-carboxylic acid	C62H48O15	N/A	N/A	N/A	N/A			HMDB0125756			131832223	NDBJSSFOWWAKKN-WYMLVPIESA-N	[H]\C(=C(\[H])C1=CC(O)=CC2=C1C(C(O2)C1=CC=CC=C1)C1=CC(O)=CC=C1)C1=CC2=C(OC(=C2C2=C3C(C(OC3=CC(OC3OC(C(O)C(O)C3O)C(O)=O)=C2)C2=CC=C(O)C=C2)C2=CC(O)=CC=C2)C2=CC=C(O)C=C2)C=C1
1013.29	103371	M-H-H2O	8	1032.3	3,4,5-trihydroxy-6-[3-(6-hydroxy-4-{5-[(E)-2-[6-hydroxy-3-(3-hydroxyphenyl)-2-(4-hydroxyphenyl)-2,3-dihydro-1-benzofuran-4-yl]ethenyl]-2-(4-hydroxyphenyl)-1-benzofuran-3-yl}-2-phenyl-2,3-dihydro-1-benzofuran-3-yl)phenoxy]oxane-2-carboxylic acid	C62H48O15	N/A	N/A	N/A	N/A			HMDB0125746			131832213	LTRMCHVTDUANCU-WYMLVPIESA-N	[H]\C(=C(\[H])C1=CC(O)=CC2=C1C(C(O2)C1=CC=C(O)C=C1)C1=CC(O)=CC=C1)C1=CC2=C(OC(=C2C2=C3C(C(OC3=CC(O)=C2)C2=CC=CC=C2)C2=CC(OC3OC(C(O)C(O)C3O)C(O)=O)=CC=C2)C2=CC=C(O)C=C2)C=C1
1013.29	52428	M-H-H2O	8	1032.3	3,4,5-trihydroxy-6-[3-(6-hydroxy-4-{5-[(E)-2-[6-hydroxy-3-(3-hydroxyphenyl)-2-(4-hydroxyphenyl)-2,3-dihydro-1-benzofuran-4-yl]ethenyl]-2-phenyl-1-benzofuran-3-yl}-2-(4-hydroxyphenyl)-2,3-dihydro-1-benzofuran-3-yl)phenoxy]oxane-2-carboxylic acid	C62H48O15	N/A	N/A	N/A	N/A			HMDB0125737			131832204	GRVPTMSUWORCQN-WYMLVPIESA-N	[H]\C(=C(\[H])C1=CC(O)=CC2=C1C(C(O2)C1=CC=C(O)C=C1)C1=CC(O)=CC=C1)C1=CC2=C(OC(=C2C2=C3C(C(OC3=CC(O)=C2)C2=CC=C(O)C=C2)C2=CC(OC3OC(C(O)C(O)C3O)C(O)=O)=CC=C2)C2=CC=CC=C2)C=C1
1013.29	119250	M-H-H2O	8	1032.3	3,4,5-trihydroxy-6-({4-[(E)-2-{3-[6-hydroxy-3-(3-hydroxyphenyl)-2-(4-hydroxyphenyl)-2,3-dihydro-1-benzofuran-4-yl]-2-phenyl-1-benzofuran-5-yl}ethenyl]-3-(3-hydroxyphenyl)-2-(4-hydroxyphenyl)-2,3-dihydro-1-benzofuran-6-yl}oxy)oxane-2-carboxylic acid	C62H48O15	N/A	N/A	N/A	N/A			HMDB0125736			131832203	XHUPNCUPKQBZEN-WYMLVPIESA-N	[H]\C(=C(\[H])C1=CC(OC2OC(C(O)C(O)C2O)C(O)=O)=CC2=C1C(C(O2)C1=CC=C(O)C=C1)C1=CC(O)=CC=C1)C1=CC2=C(OC(=C2C2=C3C(C(OC3=CC(O)=C2)C2=CC=C(O)C=C2)C2=CC(O)=CC=C2)C2=CC=CC=C2)C=C1
1013.29	60115	M-H-H2O	8	1032.3	6-{[3-(3,5-dihydroxyphenyl)-4-(5-{2-[3-(3,5-dihydroxyphenyl)-6-hydroxy-2-phenyl-2,3-dihydro-1-benzofuran-4-yl]ethenyl}-2-phenyl-1-benzofuran-3-yl)-2-phenyl-2,3-dihydro-1-benzofuran-6-yl]oxy}-3,4,5-trihydroxyoxane-2-carboxylic acid	C62H48O15	N/A	N/A	N/A	N/A			HMDB0125798			131832265	MPEOBBCDAMEHCB-FBMGVBCBSA-N	[H]C(=C([H])C1=CC(O)=CC2=C1C(C(O2)C1=CC=CC=C1)C1=CC(O)=CC(O)=C1)C1=CC2=C(OC(=C2C2=C3C(C(OC3=CC(OC3OC(C(O)C(O)C3O)C(O)=O)=C2)C2=CC=CC=C2)C2=CC(O)=CC(O)=C2)C2=CC=CC=C2)C=C1
1013.29	91609	M-H-H2O	8	1032.3	3,4,5-trihydroxy-6-[3-hydroxy-5-(6-hydroxy-4-{5-[(E)-2-[6-hydroxy-3-(3-hydroxyphenyl)-2-phenyl-2,3-dihydro-1-benzofuran-4-yl]ethenyl]-2-phenyl-1-benzofuran-3-yl}-2-(4-hydroxyphenyl)-2,3-dihydro-1-benzofuran-3-yl)phenoxy]oxane-2-carboxylic acid	C62H48O15	N/A	N/A	N/A	N/A			HMDB0125785			131832252	JLXOBWVWMOQSMN-JQIJEIRASA-N	[H]\C(=C(\[H])C1=CC(O)=CC2=C1C(C(O2)C1=CC=CC=C1)C1=CC(O)=CC=C1)C1=CC2=C(OC(=C2C2=C3C(C(OC3=CC(O)=C2)C2=CC=C(O)C=C2)C2=CC(O)=CC(OC3OC(C(O)C(O)C3O)C(O)=O)=C2)C2=CC=CC=C2)C=C1
1013.29	129500	M-H-H2O	8	1032.3	6-(3-{4-[(E)-2-{3-[3-(3,5-dihydroxyphenyl)-6-hydroxy-2-(4-hydroxyphenyl)-2,3-dihydro-1-benzofuran-4-yl]-2-phenyl-1-benzofuran-5-yl}ethenyl]-6-hydroxy-2-phenyl-2,3-dihydro-1-benzofuran-3-yl}phenoxy)-3,4,5-trihydroxyoxane-2-carboxylic acid	C62H48O15	N/A	N/A	N/A	N/A			HMDB0125788			131832255	FGKYIYMBGORIFZ-JQIJEIRASA-N	[H]\C(=C(\[H])C1=CC(O)=CC2=C1C(C(O2)C1=CC=CC=C1)C1=CC(OC2OC(C(O)C(O)C2O)C(O)=O)=CC=C1)C1=CC2=C(OC(=C2C2=C3C(C(OC3=CC(O)=C2)C2=CC=C(O)C=C2)C2=CC(O)=CC(O)=C2)C2=CC=CC=C2)C=C1
1013.29	149726	M-H-H2O	8	1032.3	3,4,5-trihydroxy-6-(4-{5-[(E)-2-[6-hydroxy-3-(3-hydroxyphenyl)-2-(4-hydroxyphenyl)-2,3-dihydro-1-benzofuran-4-yl]ethenyl]-3-[6-hydroxy-3-(3-hydroxyphenyl)-2-phenyl-2,3-dihydro-1-benzofuran-4-yl]-1-benzofuran-2-yl}phenoxy)oxane-2-carboxylic acid	C62H48O15	N/A	N/A	N/A	N/A			HMDB0125745			131832212	WGDUVGFRCKAHCI-WYMLVPIESA-N	[H]\C(=C(\[H])C1=CC(O)=CC2=C1C(C(O2)C1=CC=C(O)C=C1)C1=CC(O)=CC=C1)C1=CC2=C(OC(=C2C2=C3C(C(OC3=CC(O)=C2)C2=CC=CC=C2)C2=CC(O)=CC=C2)C2=CC=C(OC3OC(C(O)C(O)C3O)C(O)=O)C=C2)C=C1
1013.29	75746	M-H-H2O	8	1032.3	6-{[3-(3,5-dihydroxyphenyl)-4-[(E)-2-{3-[3-(3,5-dihydroxyphenyl)-6-hydroxy-2-phenyl-2,3-dihydro-1-benzofuran-4-yl]-2-phenyl-1-benzofuran-5-yl}ethenyl]-2-phenyl-2,3-dihydro-1-benzofuran-6-yl]oxy}-3,4,5-trihydroxyoxane-2-carboxylic acid	C62H48O15	N/A	N/A	N/A	N/A			HMDB0125796			131832263	UHZMREOMVHDVAB-FBMGVBCBSA-N	[H]\C(=C(\[H])C1=CC(OC2OC(C(O)C(O)C2O)C(O)=O)=CC2=C1C(C(O2)C1=CC=CC=C1)C1=CC(O)=CC(O)=C1)C1=CC2=C(OC(=C2C2=C3C(C(OC3=CC(O)=C2)C2=CC=CC=C2)C2=CC(O)=CC(O)=C2)C2=CC=CC=C2)C=C1
1013.29	108514	M-H-H2O	8	1032.3	6-[4-(4-{5-[(E)-2-[3-(3,5-dihydroxyphenyl)-6-hydroxy-2-phenyl-2,3-dihydro-1-benzofuran-4-yl]ethenyl]-2-phenyl-1-benzofuran-3-yl}-6-hydroxy-3-(3-hydroxyphenyl)-2,3-dihydro-1-benzofuran-2-yl)phenoxy]-3,4,5-trihydroxyoxane-2-carboxylic acid	C62H48O15	N/A	N/A	N/A	N/A			HMDB0125768			131832235	XUAWOQKXDNHANK-JQIJEIRASA-N	[H]\C(=C(\[H])C1=CC(O)=CC2=C1C(C(O2)C1=CC=CC=C1)C1=CC(O)=CC(O)=C1)C1=CC2=C(OC(=C2C2=C3C(C(OC3=CC(O)=C2)C2=CC=C(OC3OC(C(O)C(O)C3O)C(O)=O)C=C2)C2=CC(O)=CC=C2)C2=CC=CC=C2)C=C1
1013.29	130274	M-H-H2O	8	1032.3	6-({4-[(E)-2-{3-[3-(3,5-dihydroxyphenyl)-6-hydroxy-2-phenyl-2,3-dihydro-1-benzofuran-4-yl]-2-(4-hydroxyphenyl)-1-benzofuran-5-yl}ethenyl]-3-(3-hydroxyphenyl)-2-phenyl-2,3-dihydro-1-benzofuran-6-yl}oxy)-3,4,5-trihydroxyoxane-2-carboxylic acid	C62H48O15	N/A	N/A	N/A	N/A			HMDB0125790			131832257	LHQDJUMBQZZXJB-JQIJEIRASA-N	[H]\C(=C(\[H])C1=CC(OC2OC(C(O)C(O)C2O)C(O)=O)=CC2=C1C(C(O2)C1=CC=CC=C1)C1=CC(O)=CC=C1)C1=CC2=C(OC(=C2C2=C3C(C(OC3=CC(O)=C2)C2=CC=CC=C2)C2=CC(O)=CC(O)=C2)C2=CC=C(O)C=C2)C=C1
1013.29	62180	M-H-H2O	8	1032.3	6-[3-(4-{5-[(E)-2-[3-(3,5-dihydroxyphenyl)-6-hydroxy-2-phenyl-2,3-dihydro-1-benzofuran-4-yl]ethenyl]-2-(4-hydroxyphenyl)-1-benzofuran-3-yl}-6-hydroxy-2-phenyl-2,3-dihydro-1-benzofuran-3-yl)phenoxy]-3,4,5-trihydroxyoxane-2-carboxylic acid	C62H48O15	N/A	N/A	N/A	N/A			HMDB0125774			131832241	KOZBSVIOHVTZED-JQIJEIRASA-N	[H]\C(=C(\[H])C1=CC(O)=CC2=C1C(C(O2)C1=CC=CC=C1)C1=CC(O)=CC(O)=C1)C1=CC2=C(OC(=C2C2=C3C(C(OC3=CC(O)=C2)C2=CC=CC=C2)C2=CC(OC3OC(C(O)C(O)C3O)C(O)=O)=CC=C2)C2=CC=C(O)C=C2)C=C1
1013.29	143591	M-H-H2O	8	1032.3	3,4,5-trihydroxy-6-[3-(6-hydroxy-4-{5-[(E)-2-[6-hydroxy-3-(3-hydroxyphenyl)-2-phenyl-2,3-dihydro-1-benzofuran-4-yl]ethenyl]-2-(4-hydroxyphenyl)-1-benzofuran-3-yl}-2-(4-hydroxyphenyl)-2,3-dihydro-1-benzofuran-3-yl)phenoxy]oxane-2-carboxylic acid	C62H48O15	N/A	N/A	N/A	N/A			HMDB0125754			131832221	GHOVRSLGIWFUER-WYMLVPIESA-N	[H]\C(=C(\[H])C1=CC(O)=CC2=C1C(C(O2)C1=CC=CC=C1)C1=CC(O)=CC=C1)C1=CC2=C(OC(=C2C2=C3C(C(OC3=CC(O)=C2)C2=CC=C(O)C=C2)C2=CC(OC3OC(C(O)C(O)C3O)C(O)=O)=CC=C2)C2=CC=C(O)C=C2)C=C1
1013.29	129777	M-H-H2O	8	1032.3	6-[(4-{5-[(E)-2-[3-(3,5-dihydroxyphenyl)-6-hydroxy-2-phenyl-2,3-dihydro-1-benzofuran-4-yl]ethenyl]-2-(4-hydroxyphenyl)-1-benzofuran-3-yl}-3-(3-hydroxyphenyl)-2-phenyl-2,3-dihydro-1-benzofuran-6-yl)oxy]-3,4,5-trihydroxyoxane-2-carboxylic acid	C62H48O15	N/A	N/A	N/A	N/A			HMDB0125775			131832242	YBMITKUAXVOMRR-JQIJEIRASA-N	[H]\C(=C(\[H])C1=CC(O)=CC2=C1C(C(O2)C1=CC=CC=C1)C1=CC(O)=CC(O)=C1)C1=CC2=C(OC(=C2C2=C3C(C(OC3=CC(OC3OC(C(O)C(O)C3O)C(O)=O)=C2)C2=CC=CC=C2)C2=CC(O)=CC=C2)C2=CC=C(O)C=C2)C=C1
1013.29	121842	M-H-H2O	8	1032.3	6-{[4-(5-{2-[3-(3,5-dihydroxyphenyl)-6-hydroxy-2-(4-hydroxyphenyl)-2,3-dihydro-1-benzofuran-4-yl]ethenyl}-2-phenyl-1-benzofuran-3-yl)-3-(3-hydroxyphenyl)-2-phenyl-2,3-dihydro-1-benzofuran-6-yl]oxy}-3,4,5-trihydroxyoxane-2-carboxylic acid	C62H48O15	N/A	N/A	N/A	N/A			HMDB0125762			131832229	AZAQRDQQTDBFFV-JQIJEIRASA-N	[H]C(=C([H])C1=CC(O)=CC2=C1C(C(O2)C1=CC=C(O)C=C1)C1=CC(O)=CC(O)=C1)C1=CC2=C(OC(=C2C2=C3C(C(OC3=CC(OC3OC(C(O)C(O)C3O)C(O)=O)=C2)C2=CC=CC=C2)C2=CC(O)=CC=C2)C2=CC=CC=C2)C=C1
1013.29	57587	M-H-H2O	8	1032.3	3,4,5-trihydroxy-6-(4-{6-hydroxy-4-[(E)-2-{3-[6-hydroxy-3-(3-hydroxyphenyl)-2-phenyl-2,3-dihydro-1-benzofuran-4-yl]-2-(4-hydroxyphenyl)-1-benzofuran-5-yl}ethenyl]-3-(3-hydroxyphenyl)-2,3-dihydro-1-benzofuran-2-yl}phenoxy)oxane-2-carboxylic acid	C62H48O15	N/A	N/A	N/A	N/A			HMDB0125749			131832216	UMUQGMOCCLLQBW-WYMLVPIESA-N	[H]\C(=C(\[H])C1=CC(O)=CC2=C1C(C(O2)C1=CC=C(OC2OC(C(O)C(O)C2O)C(O)=O)C=C1)C1=CC(O)=CC=C1)C1=CC2=C(OC(=C2C2=C3C(C(OC3=CC(O)=C2)C2=CC=CC=C2)C2=CC(O)=CC=C2)C2=CC=C(O)C=C2)C=C1
1013.29	92412	M-H-H2O	8	1032.3	6-(3-{4-[(E)-2-{3-[3-(3,5-dihydroxyphenyl)-6-hydroxy-2-phenyl-2,3-dihydro-1-benzofuran-4-yl]-2-(4-hydroxyphenyl)-1-benzofuran-5-yl}ethenyl]-6-hydroxy-2-phenyl-2,3-dihydro-1-benzofuran-3-yl}phenoxy)-3,4,5-trihydroxyoxane-2-carboxylic acid	C62H48O15	N/A	N/A	N/A	N/A			HMDB0125794			131832261	NAHCDRFYWWFOQR-JQIJEIRASA-N	[H]\C(=C(\[H])C1=CC(O)=CC2=C1C(C(O2)C1=CC=CC=C1)C1=CC(OC2OC(C(O)C(O)C2O)C(O)=O)=CC=C1)C1=CC2=C(OC(=C2C2=C3C(C(OC3=CC(O)=C2)C2=CC=CC=C2)C2=CC(O)=CC(O)=C2)C2=CC=C(O)C=C2)C=C1
657.203	0	M-H	0	0	No compounds found for experimental mass 657.2026 and adduct: M-H		N/A	N/A	N/A	N/A
657.203	0	M+Cl	0	0	No compounds found for experimental mass 657.2026 and adduct: M+Cl		N/A	N/A	N/A	N/A
657.203	108822	M+HCOOH-H	2	612.205	Neohesperidin dihydrochalcone	C28H36O15	N/A	N/A	N/A	N/A	20702-77-6		HMDB0030542		43746	4453	ITVGXXMINPYUHD-UHFFFAOYSA-N	COC1=C(O)C=C(CCC(=O)C2=C(O)C=C(OC3OC(CO)C(O)C(O)C3OC3OC(C)C(O)C(O)C3O)C=C2O)C=C1
657.203	0	M-H-H2O	0	0	No compounds found for experimental mass 657.2026 and adduct: M-H-H2O		N/A	N/A	N/A	N/A
698.229	0	M-H	0	0	No compounds found for experimental mass 698.2294 and adduct: M-H		N/A	N/A	N/A	N/A
698.229	0	M+Cl	0	0	No compounds found for experimental mass 698.2294 and adduct: M+Cl		N/A	N/A	N/A	N/A
698.229	0	M+HCOOH-H	0	0	No compounds found for experimental mass 698.2294 and adduct: M+HCOOH-H		N/A	N/A	N/A	N/A
698.229	0	M-H-H2O	0	0	No compounds found for experimental mass 698.2294 and adduct: M-H-H2O		N/A	N/A	N/A	N/A
161.06	147210	M-H	2	162.068	3-(4-methoxyphenyl)prop-2-enal	C10H10O2	N/A	N/A	N/A	N/A			HMDB0135643			230995	AXCXHFKZHDEKTP-UHFFFAOYSA-N	COC1=CC=C(C=CC=O)C=C1
161.06	117266	M-H	2	162.068	(3E)-1-hydroxy-4-phenylbut-3-en-2-one	C10H10O2	N/A	N/A	N/A	N/A			HMDB0133747			11768875	NCAPBWJJNAMVJD-VOTSOKGWSA-N	[H]\C(=C(\[H])C1=CC=CC=C1)C(=O)CO
161.06	102220	M-H	2	162.068	1-(3-phenyloxiran-2-yl)ethan-1-one	C10H10O2	N/A	N/A	N/A	N/A			HMDB0133750			10888230	IGCQIHCZUYCYAA-UHFFFAOYSA-N	CC(=O)C1OC1C1=CC=CC=C1
161.06	59475	M-H	2	162.068	(3E)-4-(3-hydroxyphenyl)but-3-en-2-one	C10H10O2	N/A	N/A	N/A	N/A			HMDB0133748			12052584	BQQMTVHCRIOEDO-AATRIKPKSA-N	[H]\C(=C(\[H])C1=CC(O)=CC=C1)C(C)=O
161.06	94815	M-H	2	162.068	(2E)-2-methyl-3-phenylprop-2-enoic acid	C10H10O2	N/A	N/A	N/A	N/A			HMDB0133594			637817	XNCRUNXWPDJHGV-BQYQJAHWSA-N	[H]\C(=C(\C)C(O)=O)C1=CC=CC=C1
161.06	121197	M-H	2	162.068	(2Z)-3-(3-hydroxyphenyl)-2-methylprop-2-enal	C10H10O2	N/A	N/A	N/A	N/A			HMDB0133596			131520870	CJOQCFAOGWYGCW-YVMONPNESA-N	[H]\C(=C(/C)C=O)C1=CC(O)=CC=C1
161.06	58751	M-H	2	162.068	(2Z)-2-(hydroxymethyl)-3-phenylprop-2-enal	C10H10O2	N/A	N/A	N/A	N/A			HMDB0133595			131837470	LWEJUPGKEWBMBK-UXBLZVDNSA-N	[H]\C(=C(/CO)C=O)C1=CC=CC=C1
161.06	104076	M-H	2	162.068	4-(3-hydroxyphenyl)but-3-en-2-one	C10H10O2	N/A	N/A	N/A	N/A			HMDB0133504			53426253	BQQMTVHCRIOEDO-UHFFFAOYSA-N	CC(=O)C=CC1=CC(O)=CC=C1
161.06	48269	M-H	2	162.068	(2Z)-3-(2-hydroxyphenyl)-2-methylprop-2-enal	C10H10O2	N/A	N/A	N/A	N/A			HMDB0133599			115012731	AKCODQIRZBAFFE-VURMDHGXSA-N	[H]\C(=C(/C)C=O)C1=CC=CC=C1O
161.06	122272	M-H	2	162.068	(3Z)-3-hydroxy-4-phenylbut-3-en-2-one	C10H10O2	N/A	N/A	N/A	N/A			HMDB0133752			13129042	FXMXAFDOFYLVFW-YFHOEESVSA-N	[H]\C(=C(\O)C(C)=O)C1=CC=CC=C1
161.06	52920	M-H	2	162.068	(2Z)-3-(4-hydroxyphenyl)-2-methylprop-2-enal	C10H10O2	N/A	N/A	N/A	N/A			HMDB0133597			22841773	GAZGCVBAZDNFBK-VURMDHGXSA-N	[H]\C(=C(/C)C=O)C1=CC=C(O)C=C1
161.06	55763	M-H	2	162.068	2-methyl-3-phenyloxirane-2-carbaldehyde	C10H10O2	N/A	N/A	N/A	N/A			HMDB0133598			12629865	OOVMGEIJRNCQGB-UHFFFAOYSA-N	CC1(OC1C1=CC=CC=C1)C=O
161.06	96728	M-H	2	162.068	(3E)-4-(2-hydroxyphenyl)but-3-en-2-one	C10H10O2	N/A	N/A	N/A	N/A			HMDB0133751			5356585	OIKUPYQBJLSNAS-VOTSOKGWSA-N	[H]\C(=C(\[H])C1=CC=CC=C1O)C(C)=O
161.06	50904	M-H	2	162.068	4-(4-hydroxyphenyl)but-3-en-2-one	C10H10O2	N/A	N/A	N/A	N/A			HMDB0141046			95648	OCNIKEFATSKIBE-UHFFFAOYSA-N	CC(=O)C=CC1=CC=C(O)C=C1
161.06	146414	M-H	2	162.068	1-phenylbutane-2,3-dione	C10H10O2	N/A	N/A	N/A	N/A			HMDB0133755			6428984	WZLKRAJHCPNZAA-UHFFFAOYSA-N	CC(=O)C(=O)CC1=CC=CC=C1
161.06	54258	M-H	2	162.068	1-hydroxy-4-phenylbut-3-en-2-one	C10H10O2	N/A	N/A	N/A	N/A			HMDB0141158			57278097	NCAPBWJJNAMVJD-UHFFFAOYSA-N	OCC(=O)C=CC1=CC=CC=C1
161.06	111349	M-H	2	162.068	(3E)-4-(4-hydroxyphenyl)but-3-en-2-one	C10H10O2	N/A	N/A	N/A	N/A		C12088	HMDB0133749		69300	796857	OCNIKEFATSKIBE-NSCUHMNNSA-N	[H]\C(=C(\[H])C1=CC=C(O)C=C1)C(C)=O
161.06	75535	M-H	2	162.068	Allyl benzoate	C10H10O2	N/A	N/A	N/A	N/A	583-04-0		HMDB0040592		95075	11406	LYJHVEDILOKZCG-UHFFFAOYSA-N	C=CCOC(=O)C1=CC=CC=C1
161.06	49972	M-H	2	162.068	Methyl cinnamate	C10H10O2	N/A	N/A	N/A	N/A	103-26-4		HMDB0033833		66385	6428458	CCRCUPLGCSFEDV-FPLPWBNLSA-N	COC(=O)\C=C/C1=CC=CC=C1
161.06	148558	M-H	2	162.068	Safrole	C10H10O2	N/A	N/A	N/A	N/A	94-59-7	C10490	HMDB0033591		44059	5144	ZMQAAUBTXCXRIC-UHFFFAOYSA-N	C=CCC1=CC2=C(OCO2)C=C1
161.06	58447	M-H	2	162.068	Cassiastearoptene	C10H10O2	N/A	N/A	N/A	N/A	1504-74-1		HMDB0033830		89558	641298	KKVZAVRSVHUSPL-GQCTYLIASA-N	COC1=CC=CC=C1\C=C\C=O
161.06	109929	M-H	2	162.068	3-(4-Methoxyphenyl)-2-propenal	C10H10O2	N/A	N/A	N/A	N/A	1963-36-6	C10475	HMDB0032611		68348	641294	AXCXHFKZHDEKTP-NSCUHMNNSA-N	COC1=CC=C(\C=C\C=O)C=C1
161.06	128878	M-H	2	162.068	3,6-Dimethyl-2(3H)-benzofuranone	C10H10O2	N/A	N/A	N/A	N/A	65817-24-5		HMDB0038893		93512	9793908	JSJKAEKKWQOCEZ-UHFFFAOYSA-N	CC1C(=O)OC2=C1C=CC(C)=C2
161.06	67739	M-H	2	162.068	1,2-Dihydronaphthalene-1,2-diol	C10H10O2	N/A	N/A	N/A	N/A		C06205	HMDB0060335		44785	362	QPUHWUSUBHNZCG-UHFFFAOYSA-N	OC1C=CC2=CC=CC=C2C1O	Metabolism of xenobiotics by cytochrome P450
161.06	149201	M-H	2	162.068	Cinnamyl formate	C10H10O2	N/A	N/A	N/A	N/A			HMDB0040577		95062	24884263	LBHJXKYRYCUGPD-DAXSKMNVSA-N	O=COC\C=C/C1=CC=CC=C1
161.06	79867	M-H	2	162.068	4,5-Dihydro-1-benzoxepin-3(2H)-one	C10H10O2	N/A	N/A	N/A	N/A			HMDB0029714		86439	11367177	KKXKJOBVUSXAFR-UHFFFAOYSA-N	O=C1CCC2=CC=CC=C2OC1
161.06	26368	M-H	2	162.068	8Z-Dihydromatricaria acid	C10H10O2	2.0	N/A	N/A	N/A				LMFA01030783	45789		CKFUQXLAOJQWNI-IHWYPQMZSA-N	C(CCC#CC#C/C=CC)(=O)O
161.06	155711	M-H	2	162.068	trans-2-Phenylcyclopropanecarboxylic acid	C10H10O2	N/A	N/A	N/A	N/A	939-90-2	C15419			70888	237413	AHDDRJBFJBDEPW-DTWKUNHWSA-N	O=C(O)[C@@H]1C[C@H]1c1ccccc1
161.06	156266	M-H	2	162.068	Isosafrole	C10H10O2	N/A	N/A	N/A	N/A	120-58-1	C10472			58118	637796	VHVOLFRBFDOUSH-NSCUHMNNSA-N	C/C=C/c1ccc2c(c1)OCO2
161.06	163	M-H	2	162.068	beta-Dolabrin	C10H10O2	N/A	N/A	N/A	N/A				LMPR0102110001	53325		ZXPADFNEYYDQFL-UHFFFAOYSA-N	CC(=C)C1C=CC=C(O)C(=O)C=1
161.06	26567	M-H	2	162.068	cis-Lachnophyllic acid	C10H10O2	2.0	N/A	N/A	N/A				LMFA01031040			LGRWEGSQTDGYDD-HJWRWDBZSA-N	C(/C=CC#CC#CCCC)(=O)O
161.06	166132	M-H	2	162.068	2-Phenylbutyrolactone	C10H10O2	N/A	N/A	N/A	N/A	6836-98-2				1824
161.06	160566	M-H	3	162.068	(1S,2S)-1,2-Dihydronaphthalene-1,2-diol	C10H10O2	N/A	N/A	N/A	N/A		C04514				114831	QPUHWUSUBHNZCG-UWVGGRQHSA-N	O[C@H]1C=Cc2ccccc2[C@@H]1O
161.06	153428	M-H	3	162.068	Eugenol quinone methide	C10H10O2	N/A	N/A	N/A	N/A		C20269					CDFKJSCCQGJMHM-XBXARRHUSA-N	C=C/C=C1\C=CC(=O)C(OC)=C1
161.06	157361	M-H	3	162.068	cis-1,2-Dihydronaphthalene-1,2-diol	C10H10O2	N/A	N/A	N/A	N/A		C04314				440294	QPUHWUSUBHNZCG-VHSXEESVSA-N	O[C@H]1C=Cc2ccccc2[C@H]1O	Microbial metabolism in diverse environments	Degradation of aromatic compounds	Metabolic pathways	Naphthalene degradation
161.06	152023	M-H	3	162.068	Methyl cinnamate	C10H10O2	N/A	N/A	N/A	N/A		C06358				637520	CCRCUPLGCSFEDV-BQYQJAHWSA-N	COC(=O)/C=C/c1ccccc1
161.06	0	M+Cl	0	0	No compounds found for experimental mass 161.0604 and adduct: M+Cl		N/A	N/A	N/A	N/A
161.06	0	M+HCOOH-H	0	0	No compounds found for experimental mass 161.0604 and adduct: M+HCOOH-H		N/A	N/A	N/A	N/A
161.06	164106	M-H-H2O	1	180.079	10-hydroxy-2E,8E-Decadiene-4,6-diynoic acid	C10H12O3	N/A	N/A	N/A	N/A					74308
161.06	164107	M-H-H2O	1	180.079	10-hydroxy-2E,8Z-Decadiene-4,6-diynoic acid	C10H12O3	N/A	N/A	N/A	N/A					74309
161.06	164108	M-H-H2O	1	180.079	10-hydroxy-2Z,8Z-Decadiene-4,6-diynoic acid	C10H12O3	N/A	N/A	N/A	N/A					74310
161.06	151910	M-H-H2O	1	180.079	U 0521	C10H12O3	N/A	N/A	N/A	N/A	5466-89-7	C15475			70934	21632	VDQLKIBLTMPAHI-UHFFFAOYSA-N	CC(C)C(=O)c1ccc(O)c(O)c1	Catecholamine transferase inhibitors
161.06	157300	M-H-H2O	1	180.079	Isopropylparaben	C10H12O3	N/A	N/A	N/A	N/A	4191-73-5	C20343			85078		CMHMMKSPYOOVGI-UHFFFAOYSA-N	CC(C)OC(=O)c1ccc(O)cc1
161.06	166310	M-H-H2O	1	180.079	2-Methyl-3'-hydroxyphenylpropionic acid	C10H12O3	N/A	N/A	N/A	N/A	46207-82-3				1517
161.06	166311	M-H-H2O	1	180.079	o-Methoxyhydrocinnamic acid	C10H12O3	N/A	N/A	N/A	N/A	6342-77-4				24105
161.06	166312	M-H-H2O	1	180.079	2-Propyl-3-Hydroxyethylenepyran-4-One	C10H12O3	N/A	N/A	N/A	N/A					44404
161.06	137752	M-H-H2O	1	180.079	Ethyl p-anisate	C10H12O3	N/A	N/A	N/A	N/A	94-30-4		HMDB0032640		88583	60979	FHUODBDRWMIBQP-UHFFFAOYSA-N	CCOC(=O)C1=CC=C(OC)C=C1
161.06	120865	M-H-H2O	1	180.079	4-Hydroxy-2,6,6-trimethyl-3-oxo-1,4-cyclohexadiene-1-carboxaldehyde	C10H12O3	N/A	N/A	N/A	N/A			HMDB0037602		92445	15715950	COUDKMJLVVETJL-UHFFFAOYSA-N	CC1=C(C=O)C(C)(C)C=C(O)C1=O
161.06	32074	M-H-H2O	1	180.079	Propyl 2-furanacrylate	C10H12O3	N/A	N/A	N/A	N/A	623-22-3		HMDB0037733	LMFA07011002	92556	6435825	RRFBKGHLBNBFGL-WAYWQWQTSA-N	CCCOC(=O)\C=C/C1=CC=CO1
161.06	91235	M-H-H2O	1	180.079	3-(4-methoxyphenyl)propanoic acid	C10H12O3	N/A	N/A	N/A	N/A			HMDB0131174			95750	FIUFLISGGHNPSM-UHFFFAOYSA-N	COC1=CC=C(CCC(O)=O)C=C1
161.06	44176	M-H-H2O	1	180.079	3-Methoxybenzenepropanoic acid	C10H12O3	N/A	N/A	N/A	N/A	10516-71-9		HMDB0011751		62469	66336	BJJQJLOZWBZEGA-UHFFFAOYSA-N	COC1=CC=CC(CCC(O)=O)=C1
161.06	116632	M-H-H2O	1	180.079	Benzaldehyde glyceryl acetal	C10H12O3	N/A	N/A	N/A	N/A			HMDB0032174		88243	74362	BWKDAAFSXYPQOS-UHFFFAOYSA-N	OC1COC(OC1)C1=CC=CC=C1
161.06	58799	M-H-H2O	1	180.079	1-(2,4-Dihydroxyphenyl)-1-butanone	C10H12O3	N/A	N/A	N/A	N/A	4390-92-5		HMDB0032128		88210	78103	IWADIQGGJLCBRK-UHFFFAOYSA-N	CCCC(=O)C1=C(O)C=C(O)C=C1
161.06	115891	M-H-H2O	1	180.079	3-(3-Hydroxyphenyl)-2-methylpropionic acid	C10H12O3	N/A	N/A	N/A	N/A			HMDB0060734			23378291	ZTHRBJCNTAYZRE-UHFFFAOYSA-N	CC(CC1=CC(O)=CC=C1)C(O)=O
161.06	116167	M-H-H2O	1	180.079	4-Methoxybenzyl acetate	C10H12O3	N/A	N/A	N/A	N/A	104-21-2		HMDB0033761		89518	7695	HFNGYHHRRMSKEU-UHFFFAOYSA-N	COC1=CC=C(COC(C)=O)C=C1
161.06	90831	M-H-H2O	1	180.079	Propylparaben	C10H12O3	N/A	N/A	N/A	N/A	94-13-3		HMDB0032574		88535	7175	QELSKZZBTMNZEB-UHFFFAOYSA-N	CCCOC(=O)C1=CC=C(O)C=C1
161.06	102099	M-H-H2O	1	180.079	4-Ethoxy-3-methoxybenzaldehyde	C10H12O3	N/A	N/A	N/A	N/A	120-25-2		HMDB0029685		86424	67116	BERFDQAMXIBOHM-UHFFFAOYSA-N	CCOC1=CC=C(C=O)C=C1OC
161.06	101367	M-H-H2O	1	180.079	Coniferyl alcohol	C10H12O3	N/A	N/A	N/A	N/A	32811-40-8	C00590	HMDB0012915		44377	1549095	JMFRWRFFLBVWSI-NSCUHMNNSA-N	COC1=CC(\C=C\CO)=CC=C1O	Metabolic pathways	Biosynthesis of secondary metabolites	Biosynthesis of phenylpropanoids	Phenylpropanoid biosynthesis	Biosynthesis of various secondary metabolites - part 2
161.06	103679	M-H-H2O	1	180.079	2-Phenyl-1,3-dioxolane-4-methanol	C10H12O3	N/A	N/A	N/A	N/A			HMDB0031240		87516	15572	AUDDNHGBAJNKEH-UHFFFAOYSA-N	OCC1COC(O1)C1=CC=CC=C1
161.06	102147	M-H-H2O	1	180.079	4-hydroxy-3-phenylbutanoic acid	C10H12O3	N/A	N/A	N/A	N/A			HMDB0141022			38719	SNIJITOETJVRFY-UHFFFAOYSA-N	OCC(CC(O)=O)C1=CC=CC=C1
161.06	115973	M-H-H2O	1	180.079	3-(4-hydroxyphenyl)butanoic acid	C10H12O3	N/A	N/A	N/A	N/A			HMDB0141021			230683	JZOJWPRZSMYTTI-UHFFFAOYSA-N	CC(CC(O)=O)C1=CC=C(O)C=C1
161.06	92176	M-H-H2O	1	180.079	3-hydroxy-4-(4-hydroxyphenyl)butan-2-one	C10H12O3	N/A	N/A	N/A	N/A			HMDB0141118			18724158	GAIOEEDYZHKHNI-UHFFFAOYSA-N	CC(=O)C(O)CC1=CC=C(O)C=C1
161.06	144405	M-H-H2O	1	180.079	4-(3,4-dihydroxyphenyl)butan-2-one	C10H12O3	N/A	N/A	N/A	N/A			HMDB0133505			10197947	QIZQZQCADPIVCI-UHFFFAOYSA-N	CC(=O)CCC1=CC(O)=C(O)C=C1
161.06	58913	M-H-H2O	1	180.079	2-methoxy-4-[(oxiran-2-yl)methyl]phenol	C10H12O3	N/A	N/A	N/A	N/A			HMDB0135241			92349	WQAPNRUAKQGQLB-UHFFFAOYSA-N	COC1=C(O)C=CC(CC2CO2)=C1
161.06	122920	M-H-H2O	1	180.079	[3-(4-methoxyphenyl)oxiran-2-yl]methanol	C10H12O3	N/A	N/A	N/A	N/A			HMDB0135646			14175144	WWEWCYHYHOYFKO-UHFFFAOYSA-N	COC1=CC=C(C=C1)C1OC1CO
161.06	46905	M-H-H2O	1	180.079	2-hydroxy-3-phenylbutanoic acid	C10H12O3	N/A	N/A	N/A	N/A			HMDB0141023			22949998	QLCVGHRWKIOGCM-UHFFFAOYSA-N	CC(C(O)C(O)=O)C1=CC=CC=C1
161.06	132163	M-H-H2O	1	180.079	2-methoxy-4-(prop-2-en-1-yl)benzene-1,3-diol	C10H12O3	N/A	N/A	N/A	N/A			HMDB0135242			129847639	FVRSEWOXJTVVQN-UHFFFAOYSA-N	COC1=C(O)C=CC(CC=C)=C1O
161.06	62275	M-H-H2O	1	180.079	2-(3-hydroxyprop-1-en-1-yl)-6-methoxyphenol	C10H12O3	N/A	N/A	N/A	N/A			HMDB0134076			142536837	NGABSFYWLWYYCS-UHFFFAOYSA-N	COC1=CC=CC(C=CCO)=C1O
161.06	46668	M-H-H2O	1	180.079	3-hydroxy-3-phenylbutanoic acid	C10H12O3	N/A	N/A	N/A	N/A			HMDB0141020			10375025	ZCLPSJAOEAKMPO-UHFFFAOYSA-N	CC(O)(CC(O)=O)C1=CC=CC=C1
161.06	100179	M-H-H2O	1	180.079	3-(2-hydroxyphenyl)butanoic acid	C10H12O3	N/A	N/A	N/A	N/A			HMDB0141019			12318880	VJZNRJAXRNUAML-UHFFFAOYSA-N	CC(CC(O)=O)C1=CC=CC=C1O
161.06	128350	M-H-H2O	1	180.079	4-methoxy-6-(prop-2-en-1-yl)benzene-1,3-diol	C10H12O3	N/A	N/A	N/A	N/A			HMDB0135243			15775117	RPEPCEMMUUSYSA-UHFFFAOYSA-N	COC1=C(O)C=C(O)C(CC=C)=C1
161.06	123487	M-H-H2O	1	180.079	10-hydroxy-(2E,8E)-decadien-4-ynoic Acid	C10H12O3	N/A	N/A	N/A	N/A			HMDB0062773			9543616	YKLIFQPPZZVFPR-KQQUZDAGSA-N	[H]\C(CO)=C(\[H])CCC#C\C([H])=C(/[H])C(O)=O
161.06	124537	M-H-H2O	1	180.079	4-(2,4-dihydroxyphenyl)butan-2-one	C10H12O3	N/A	N/A	N/A	N/A			HMDB0141138			71768593	RHYRNDCNDMRDTQ-UHFFFAOYSA-N	CC(=O)CCC1=C(O)C=C(O)C=C1
161.06	92335	M-H-H2O	1	180.079	4-ethenyl-2,6-dimethoxyphenol	C10H12O3	N/A	N/A	N/A	N/A			HMDB0127492			35960	QHJGZUSJKGVMTF-UHFFFAOYSA-N	COC1=CC(C=C)=CC(OC)=C1O
161.06	133556	M-H-H2O	1	180.079	2-(4-methoxyphenyl)propanoic acid	C10H12O3	N/A	N/A	N/A	N/A			HMDB0129958			257576	KBDLTYNZHQRMQC-UHFFFAOYSA-N	COC1=CC=C(C=C1)C(C)C(O)=O
161.06	147901	M-H-H2O	1	180.079	2-hydroxy-3-(4-methoxyphenyl)propanal	C10H12O3	N/A	N/A	N/A	N/A			HMDB0135739			131839242	XSHOAETZJRKZNK-UHFFFAOYSA-N	COC1=CC=C(CC(O)C=O)C=C1
161.06	65768	M-H-H2O	1	180.079	2-(3-hydroxyprop-1-en-1-yl)-5-methoxyphenol	C10H12O3	N/A	N/A	N/A	N/A			HMDB0135645				AXOQWZZWADHOPF-UHFFFAOYSA-N	COC1=CC(O)=C(C=CCO)C=C1
161.06	88043	M-H-H2O	1	180.079	3-methoxy-5-(prop-2-en-1-yl)benzene-1,2-diol	C10H12O3	N/A	N/A	N/A	N/A			HMDB0135240			11389746	BHIIRUKUMCZDIB-UHFFFAOYSA-N	COC1=CC(CC=C)=CC(O)=C1O
161.06	54255	M-H-H2O	1	180.079	3-hydroxy-3-(4-methoxyphenyl)propanal	C10H12O3	N/A	N/A	N/A	N/A			HMDB0135740			87415568	CPFXFBKDRFLCQW-UHFFFAOYSA-N	COC1=CC=C(C=C1)C(O)CC=O
161.06	149744	M-H-H2O	1	180.079	4-hydroxy-4-(4-hydroxyphenyl)butan-2-one	C10H12O3	N/A	N/A	N/A	N/A			HMDB0141179			86023613	OWSFIUZTKKLFFF-UHFFFAOYSA-N	CC(=O)CC(O)C1=CC=C(O)C=C1
161.06	48373	M-H-H2O	1	180.079	3-(2-hydroxy-3-methoxyphenyl)propanal	C10H12O3	N/A	N/A	N/A	N/A			HMDB0134065			83828152	NQRVPESLWLXSAV-UHFFFAOYSA-N	COC1=CC=CC(CCC=O)=C1O
510.2	0	M-H	0	0	No compounds found for experimental mass 510.2005 and adduct: M-H		N/A	N/A	N/A	N/A
510.2	0	M+Cl	0	0	No compounds found for experimental mass 510.2005 and adduct: M+Cl		N/A	N/A	N/A	N/A
510.2	160227	M+HCOOH-H	6	465.205	S9947	C29H27N3O3	N/A	N/A	N/A	N/A		C13771			69696	656730	FLOLVFLAXFXKBU-UHFFFAOYSA-N	O=C(NCc1ccccc1-c1ccccc1C(=O)NCCc1ccccn1)OCc1ccccc1
510.2	179237	M+HCOOH-H	2	465.201	Tyr Phe His	C24H27N5O5	N/A	N/A	N/A	N/A					15653
510.2	179238	M+HCOOH-H	2	465.201	Trp Asn Phe	C24H27N5O5	N/A	N/A	N/A	N/A					17048
510.2	179239	M+HCOOH-H	2	465.201	His Phe Tyr	C24H27N5O5	N/A	N/A	N/A	N/A					18099
510.2	179240	M+HCOOH-H	2	465.201	Phe Trp Asn	C24H27N5O5	N/A	N/A	N/A	N/A					18918
510.2	179241	M+HCOOH-H	2	465.201	Phe Tyr His	C24H27N5O5	N/A	N/A	N/A	N/A					19168
510.2	179242	M+HCOOH-H	2	465.201	His Tyr Phe	C24H27N5O5	N/A	N/A	N/A	N/A					19279
510.2	179243	M+HCOOH-H	2	465.201	Asn Phe Trp	C24H27N5O5	N/A	N/A	N/A	N/A					20052
510.2	179244	M+HCOOH-H	2	465.201	Phe His Tyr	C24H27N5O5	N/A	N/A	N/A	N/A					20586
510.2	179245	M+HCOOH-H	2	465.201	Tyr His Phe	C24H27N5O5	N/A	N/A	N/A	N/A					21093
510.2	179246	M+HCOOH-H	2	465.201	Trp Phe Asn	C24H27N5O5	N/A	N/A	N/A	N/A					22369
510.2	179247	M+HCOOH-H	2	465.201	Phe Asn Trp	C24H27N5O5	N/A	N/A	N/A	N/A					22823
510.2	179248	M+HCOOH-H	2	465.201	Asn Trp Phe	C24H27N5O5	N/A	N/A	N/A	N/A					23566
510.2	0	M-H-H2O	0	0	No compounds found for experimental mass 510.2005 and adduct: M-H-H2O		N/A	N/A	N/A	N/A
113.024	165896	M-H	5	114.032	3-oxo-4-pentenoic acid	C5H6O3	N/A	N/A	N/A	N/A					35851
113.024	161478	M-H	5	114.032	2-Hydroxy-2,4-pentadienoate	C5H6O3	N/A	N/A	N/A	N/A		C00596			63523	5280361	VHTQQDXPNUTMNB-ONEGZZNKSA-N	C=C/C=C(/O)C(=O)O	Phenylalanine and Tyrosine Metabolism	Microbial metabolism in diverse environments	Degradation of aromatic compounds	Metabolic pathways	Benzoate degradation	Dioxin degradation	Xylene degradation	Ethylbenzene degradation	Styrene degradation
113.024	81244	M-H	5	114.032	cis-Acetylacrylate	C5H6O3	N/A	N/A	N/A	N/A		C07091	HMDB0060461		66578	5281015	XGTKSWVCNVUVHG-IHWYPQMZSA-N	[H]\C(=C(/[H])C(O)=O)C(C)=O	Microbial metabolism in diverse environments	Chlorocyclohexane and chlorobenzene degradation
113.024	144231	M-H	5	114.032	Norfuraneol	C5H6O3	N/A	N/A	N/A	N/A	19322-27-1		HMDB0031859		87978	4564493	DLVYTANECMRFGX-UHFFFAOYSA-N	CC1=C(O)C(=O)CO1
113.024	27150	M-H	5	114.032	3-oxo-4-pentenoic acid	C5H6O3	2.0	N/A	N/A	N/A				LMFA01060166	74798		KSSFGJUSMXZBDD-UHFFFAOYSA-N	C(CC(=O)C=C)(=O)O
113.024	156158	M-H	5	114.032	Tulipalin B	C5H6O3	N/A	N/A	N/A	N/A	38965-80-9	C21187					BFLSLERVRLOFCX-SCSAIBSYSA-N	C=C1C(=O)OC[C@H]1O
113.024	0	M+Cl	0	0	No compounds found for experimental mass 113.0239 and adduct: M+Cl		N/A	N/A	N/A	N/A
113.024	122897	M+HCOOH-H	8	68.0262	Furan	C4H4O	N/A	N/A	N/A	N/A		C14275	HMDB0013785		69932	8029	YLQBMQCUIZJEEH-UHFFFAOYSA-N	O1C=CC=C1
113.024	112622	M+HCOOH-H	8	68.0262	3-Butyn-1-al	C4H4O	N/A	N/A	N/A	N/A	52844-23-2	C06145	HMDB0006853		66349	142966	OGQNOIVDVXRWRE-UHFFFAOYSA-N	O=CCC#C	Butyrate Metabolism
113.024	91175	M-H-H2O	0	132.042	(S)-Methylbutanethioic acid	C5H8O4	N/A	N/A	N/A	N/A			HMDB0061879			77487	JDRMYOQETPMYQX-UHFFFAOYSA-N	COC(=O)CCC(O)=O
113.024	116804	M-H-H2O	0	132.042	2-C-Methyl-1,4-erythrono-D-lactone	C5H8O4	N/A	N/A	N/A	N/A			HMDB0029884		86563	11469098	OHTGZAWPVDWARE-UHFFFAOYSA-N	CC1(O)C(O)COC1=O
113.024	95571	M-H-H2O	0	132.042	Monoethyl malonic acid	C5H8O4	N/A	N/A	N/A	N/A			HMDB0000576		5558	70615	HGINADPHJQTSKN-UHFFFAOYSA-N	CCOC(=O)CC(O)=O
113.024	26964	M-H-H2O	0	132.042	(S)-2-Acetolactate	C5H8O4	1.0	N/A	N/A	N/A		C06010	HMDB0006855	LMFA01050460	58568	440878	NMDWGEGFJUBKLB-YFKPBYRVSA-N	CC(=O)[C@](C)(O)C(O)=O	Butyrate Metabolism	Pantothenate and CoA Biosynthesis	Metabolic pathways	2-Oxocarboxylic acid metabolism	Biosynthesis of secondary metabolites	Valine, leucine and isoleucine biosynthesis	Biosynthesis of antibiotics	Biosynthesis of amino acids	C5-Branched dibasic acid metabolism
113.024	26973	M-H-H2O	0	132.042	2-Acetolactate	C5H8O4	1.0	N/A	N/A	N/A		C00900	HMDB0006833	LMFA01050472	293	22	NMDWGEGFJUBKLB-UHFFFAOYSA-N	CC(=O)C(C)(O)C(O)=O	Pantothenate and CoA Biosynthesis
113.024	122974	M-H-H2O	0	132.042	Glutaric acid	C5H8O4	N/A	N/A	N/A	N/A	110-94-1	C00489	HMDB0000661		3254	743	JFCQEDHGNNZCLN-UHFFFAOYSA-N	OC(=O)CCCC(O)=O	Fatty acid Metabolism	Lysine Degradation	Microbial metabolism in diverse environments	Metabolic pathways
113.024	26983	M-H-H2O	0	132.042	2-Hydroxy-4-oxopentanoic acid	C5H8O4	1.0	N/A	N/A	N/A			HMDB0040531	LMFA01050482	95022	10103208	QTSNVMMGKAPSRT-UHFFFAOYSA-N	CC(=O)CC(O)C(O)=O
113.024	89763	M-H-H2O	0	132.042	2-Deoxy-L-ribono-1,4-lactone	C5H8O4	N/A	N/A	N/A	N/A			HMDB0033958		89640	4635870	YIXDEYPPAGPYDP-UHFFFAOYSA-N	OCC1OC(=O)CC1O
113.024	27625	M-H-H2O	0	132.042	dimethyl-malonic acid	C5H8O4	1.0	N/A	N/A	N/A	595-46-0		HMDB0002001	LMFA01170103	6425	11686	OREAFAJWWJHCOT-UHFFFAOYSA-N	CC(C)(C(O)=O)C(O)=O
113.024	27627	M-H-H2O	0	132.042	Ethylmalonic acid	C5H8O4	1.0	N/A	N/A	N/A	601-75-2		HMDB0000622	LMFA01170105	4180	11756	UKFXDFUAPNAMPJ-UHFFFAOYSA-N	CCC(C(O)=O)C(O)=O
113.024	27636	M-H-H2O	0	132.042	Methylsuccinic acid	C5H8O4	1.0	N/A	N/A	N/A	498-21-5		HMDB0001844	LMFA01170119	3710	10349	WXUAQHNMJWJLTG-UHFFFAOYSA-N	CC(CC(O)=O)C(O)=O
113.024	26968	M-H-H2O	0	132.042	(S)-4-hydroxy-2-oxopentanoic acid	C5H8O4	1.0	N/A	N/A	N/A				LMFA01050466			HFKQINMYQUXOCH-VKHMYHEASA-N	C[C@H](O)CC(=O)C(=O)O
113.024	154899	M-H-H2O	0	132.042	Deoxyribonolactone	C5H8O4	N/A	N/A	N/A	N/A		C02674			65811	161815	YIXDEYPPAGPYDP-IUYQGCFVSA-N	O=C1C[C@H](O)[C@@H](CO)O1
113.024	165947	M-H-H2O	0	132.042	Dimethyl malonate	C5H8O4	N/A	N/A	N/A	N/A	108-59-8				44749
113.024	156736	M-H-H2O	0	132.042	2-(Hydroxymethyl)-4-oxobutanoate	C5H8O4	N/A	N/A	N/A	N/A		C04106			63869	440223	QZXWGGGNYORFOK-UHFFFAOYSA-N	O=CCC(CO)C(=O)O	Vitamin B6 Metabolism
113.024	154250	M-H-H2O	0	132.042	4-Hydroxy-2-oxopentanoate	C5H8O4	N/A	N/A	N/A	N/A		C03589			63522	124	HFKQINMYQUXOCH-UHFFFAOYSA-N	CC(O)CC(=O)C(=O)O	Phenylalanine and Tyrosine Metabolism	Microbial metabolism in diverse environments	Degradation of aromatic compounds	Metabolic pathways	Benzoate degradation	Dioxin degradation	Xylene degradation
113.024	160655	M-H-H2O	0	132.042	(S)-4,5-Dihydroxypentane-2,3-dione	C5H8O4	N/A	N/A	N/A	N/A		C11838			63432	11170991	UYTRITJAZOPLCZ-BYPYZUCNSA-N	CC(=O)C(=O)[C@@H](O)CO
113.024	25551	M-H-H2O	0	132.042	3-hydroxy-3-methyl-2-oxo-butanoic acid	C5H8O4	1.0	N/A	N/A	N/A		C04181		LMFA01020277	3253	440248	DNOPJXBPONYBLB-UHFFFAOYSA-N	C(=O)(C(=O)O)C(O)(C)C	2-Oxocarboxylic acid metabolism	Biosynthesis of secondary metabolites	Valine, leucine and isoleucine biosynthesis	Biosynthesis of antibiotics
113.024	153510	M-H-H2O	10	132.044	Pteridine	C6H4N4	N/A	N/A	N/A	N/A	91-18-9	C07581			5807	1043	CPNGPNLZQNNVQM-UHFFFAOYSA-N	c1cnc2ncncc2n1
245.049	47357	M-H	9	246.054	Dibenzyl disulfide	C14H14S2	N/A	N/A	N/A	N/A	150-60-7		HMDB0032077		88163	9012	GVPWHKZIJBODOX-UHFFFAOYSA-N	C(SSCC1=CC=CC=C1)C1=CC=CC=C1
245.049	123642	M-H	1	246.056	[3-(4-methoxyphenyl)propoxy]sulfonic acid	C10H14O5S	N/A	N/A	N/A	N/A			HMDB0135750			131839250	LZRUJECSWOAXOK-UHFFFAOYSA-N	COC1=CC=C(CCCOS(O)(=O)=O)C=C1
245.049	161301	M+Cl	1	210.079	2-Aminoacridone	C13H10N2O	N/A	N/A	N/A	N/A	27918-14-5	C12143			69322	121965	PIGCSKVALLVWKU-UHFFFAOYSA-N	Nc1ccc2[nH]c3ccccc3c(=O)c2c1
245.049	156043	M+Cl	1	210.079	Pyocyanine	C13H10N2O	N/A	N/A	N/A	N/A	85-66-5	C01748			64675	439562	YNCMLFHHXWETLD-UHFFFAOYSA-N	C[n+]1c2ccccc2nc2c([O-])cccc21	Metabolic pathways	Biosynthesis of secondary metabolites	Biosynthesis of antibiotics	Phenazine biosynthesis
245.049	0	M+HCOOH-H	0	0	No compounds found for experimental mass 245.0486 and adduct: M+HCOOH-H		N/A	N/A	N/A	N/A
245.049	155062	M-H-H2O	1	264.067	Ozagrel hydrochloride	C13H12N2O2.HCl	N/A	N/A	N/A	N/A	78712-43-3	C13144				6438130	CWKFWBJJNNPGAM-IPZCTEOASA-N	Cl.O=C(O)/C=C/c1ccc(Cn2ccnc2)cc1
245.049	87639	M-H-H2O	4	264.068	Sulfamerazine	C11H12N4O2S	N/A	N/A	N/A	N/A	127-79-7		HMDB0015521		44260	5325	QPPBRPIAZZHUNT-UHFFFAOYSA-N	CC1=NC(NS(=O)(=O)C2=CC=C(N)C=C2)=NC=C1
165.092	87357	M-H	3	166.099	3-Hydroxy-p-mentha-1,8-dien-7-al	C10H14O2	N/A	N/A	N/A	N/A			HMDB0041584		95964	85247137	CGYLWHVYZDSTDR-UHFFFAOYSA-N	CC(=C)C1CCC(C=O)=CC1O
165.092	100223	M-H	3	166.099	3-(4-methoxyphenyl)propan-1-ol	C10H14O2	N/A	N/A	N/A	N/A			HMDB0135742			79406	NIIDHUCLROLCBU-UHFFFAOYSA-N	COC1=CC=C(CCCO)C=C1
165.092	136	M-H	3	166.099	Perillic acid	C10H14O2	N/A	N/A	N/A	N/A	7694-45-3	C11924	HMDB0004586	LMPR0102090041	41133	1256	CDSMSBUVCWHORP-UHFFFAOYSA-N	CC(=C)C1CCC(=CC1)C(O)=O	Limonene and pinene degradation
165.092	76438	M-H	3	166.099	1-ethyl-3,5-dimethoxybenzene	C10H14O2	N/A	N/A	N/A	N/A			HMDB0127496			524877	CDQDCHVJLUPXEF-UHFFFAOYSA-N	CCC1=CC(OC)=CC(OC)=C1
165.092	66526	M-H	3	166.099	2-(4-methoxyphenyl)propan-2-ol	C10H14O2	N/A	N/A	N/A	N/A	7428-99-1		HMDB0062603			81930	BFXOWZOXTDBCHP-UHFFFAOYSA-N	COC1=CC=C(C=C1)C(C)(C)O
165.092	124435	M-H	3	166.099	Wine lactone	C10H14O2	N/A	N/A	N/A	N/A	182699-77-0		HMDB0029691		86428	6427076	NQWBFQXRASPNLB-UHFFFAOYSA-N	CC1C2CCC(C)=CC2OC1=O
165.092	135702	M-H	3	166.099	Rotundifolone	C10H14O2	N/A	N/A	N/A	N/A			HMDB0037044			61942	AKASWINDKIEEBO-UHFFFAOYSA-N	CC(C)=C1CCC2(C)OC2C1=O
165.092	87332	M-H	3	166.099	2-Methoxy-4-propylphenol	C10H14O2	N/A	N/A	N/A	N/A	2785-87-7		HMDB0032135		88216	17739	PXIKRTCSSLJURC-UHFFFAOYSA-N	CCCC1=CC(OC)=C(O)C=C1
165.092	52792	M-H	3	166.099	2-Hydroxy-p-mentha-1,8-dien-6-one	C10H14O2	N/A	N/A	N/A	N/A	51200-86-3		HMDB0037012		91995	380816	XPEAPCMHDFIXFL-UHFFFAOYSA-N	CC(=C)C1CC(O)=C(C)C(=O)C1
165.092	121436	M-H	3	166.099	Marmelolactone A	C10H14O2	N/A	N/A	N/A	N/A			HMDB0036042		91220	131751904	VOJBXZDIFIJUKD-PLNGDYQASA-N	CC1CC(OC1=O)\C=C/C(C)=C
165.092	121459	M-H	3	166.099	2-tert-Butyl-1,4-benzenediol	C10H14O2	N/A	N/A	N/A	N/A	1948-33-0		HMDB0032062		88153	16043	BGNXCDMCOKJUMV-UHFFFAOYSA-N	CC(C)(C)C1=CC(O)=CC=C1O
165.092	73087	M-H	3	166.099	Karahana lactone	C10H14O2	N/A	N/A	N/A	N/A			HMDB0041000		95439	72978332	LASOZNWHPDFLML-UHFFFAOYSA-N	CC1(C)C2CCC(=C)C1C(=O)O2
165.092	140672	M-H	3	166.099	6-Pentyl-2H-pyran-2-one	C10H14O2	N/A	N/A	N/A	N/A	27593-23-3		HMDB0031085		87397	33960	MAUFTTLGOUBZNA-UHFFFAOYSA-N	CCCCCC1=CC=CC(=O)O1
165.092	117381	M-H	3	166.099	1,2:3,4-Diepoxy-p-menth-8-ene	C10H14O2	N/A	N/A	N/A	N/A			HMDB0036879		91879	14414154	CJWLGOWMMDDXLV-UHFFFAOYSA-N	CC(=C)C12CCC3(C)OC3C1O2
165.092	95624	M-H	3	166.099	(1xi,4xi,6xi)-Carvone oxide	C10H14O2	N/A	N/A	N/A	N/A			HMDB0039382		93958	100031	YGMNGQDLUQECTO-UHFFFAOYSA-N	CC(=C)C1CC2OC2(C)C(=O)C1
165.092	26517	M-H	3	166.099	2,4,7-Decatrienoic acid	C10H14O2	2.0	N/A	N/A	N/A			HMDB0035235	LMFA01030962	90547	18916326	VNIDZLOWFDROIW-SIRUGEDZSA-N	CC\C=C\C\C=C\C=C\C(O)=O
165.092	139442	M-H	3	166.099	5-Hydroxy-p-mentha-6,8-dien-2-one	C10H14O2	N/A	N/A	N/A	N/A			HMDB0037011		91994	14379178	IQBZOAYOGMNFPL-UHFFFAOYSA-N	CC(=C)C1CC(=O)C(C)=CC1O
165.092	54968	M-H	3	166.099	1,4-Epidioxy-p-mentha-2,8-diene	C10H14O2	N/A	N/A	N/A	N/A			HMDB0036878		91878	14414153	RWPXEQVVWFZXTC-UHFFFAOYSA-N	CC(=C)C12CCC(C)(OO1)C=C2
165.092	82378	M-H	3	166.099	1,1-Dimethoxy-2-phenylethane	C10H14O2	N/A	N/A	N/A	N/A	101-48-4		HMDB0032615		88567	60995	WNJSKZBEWNVKGU-UHFFFAOYSA-N	COC(CC1=CC=CC=C1)OC
165.092	58571	M-H	3	166.099	alpha-Teresantalic acid	C10H14O2	N/A	N/A	N/A	N/A			HMDB0034922		90308	5321816	QHDPITNBVDSMQH-UHFFFAOYSA-N	CC12C3CC(CC13)C2(C)C(O)=O
165.092	119500	M-H	3	166.099	Pentyl 2-furyl ketone	C10H14O2	N/A	N/A	N/A	N/A	14360-50-0		HMDB0032462			61738	YUAYWSBSIJVIBS-UHFFFAOYSA-N	CCCCCC(=O)C1=CC=CO1
165.092	44751	M-H	3	166.099	Isomintlactone	C10H14O2	N/A	N/A	N/A	N/A	75684-66-1		HMDB0036084		91253	94349	VUVQBYIJRDUVHT-UHFFFAOYSA-N	CC1CCC2=C(C)C(=O)OC2C1
165.092	127448	M-H	3	166.099	Perilla ketone	C10H14O2	N/A	N/A	N/A	N/A	553-84-4		HMDB0035328		90628	68381	LVHLZMUFIYAEQB-UHFFFAOYSA-N	CC(C)CCC(=O)C1=COC=C1
165.092	72442	M-H	3	166.099	Epinepetalactone	C10H14O2	N/A	N/A	N/A	N/A	17257-15-7		HMDB0035063		90416	92770	ZDKZHVNKFOXMND-UHFFFAOYSA-N	CC1CCC2C1C(=O)OC=C2C
165.092	124155	M-H	3	166.099	4-Ethyl-1,2-dimethoxybenzene	C10H14O2	N/A	N/A	N/A	N/A	5888-51-7		HMDB0040176		94712	79990	NEBQMYHKOREVAL-UHFFFAOYSA-N	CCC1=CC(OC)=C(OC)C=C1
165.092	152072	M-H	3	166.099	Oxocamphor	C10H14O2	N/A	N/A	N/A	N/A	6004-71-3	C18352			72172	201448	DLKVHFJZTKTFRS-UHFFFAOYSA-N	CC1(C)C2CCC1(C=O)C(=O)C2
165.092	166164	M-H	3	166.099	2E,6E,8E-Decatrienoic acid	C10H14O2	N/A	N/A	N/A	N/A					34881
165.092	166165	M-H	3	166.099	2E,6Z,8E-Decatrienoic acid	C10H14O2	N/A	N/A	N/A	N/A					34882
165.092	25882	M-H	3	166.099	2E,6E,8E-decatrienoic acid	C10H14O2	2.0	N/A	N/A	N/A				LMFA01030215	73891		VBYOTISTNZJGRH-DTFLGMRGSA-N	C(/C=C/CC/C=C/C=C/C)(=O)O
165.092	25883	M-H	3	166.099	2E,6Z,8E-decatrienoic acid	C10H14O2	2.0	N/A	N/A	N/A				LMFA01030216	73892		VBYOTISTNZJGRH-IPKGEKJZSA-N	C(/C=C/CC/C=CC=CC)(=O)O
165.092	151331	M-H	3	166.099	4-(4-Hydroxyphenyl)-2-butanol	C10H14O2	N/A	N/A	N/A	N/A		C17690			71864	97790	SFUCGABQOMYVJW-UHFFFAOYSA-N	CC(O)CCc1ccc(O)cc1
165.092	151855	M-H	3	166.099	4-n-Butylresorcinol	C10H14O2	N/A	N/A	N/A	N/A	18979-61-8	C18343			72163	205912	CSHZYWUPJWVTMQ-UHFFFAOYSA-N	CCCCc1ccc(O)cc1O
165.092	71	M-H	3	166.099	Nepetalactone cis-trans-form	C10H14O2	N/A	N/A	N/A	N/A		C09791		LMPR0102070013	41158	161367	ZDKZHVNKFOXMND-NBEYISGCSA-N	CC1=COC(=O)[C@@H]2[C@H]1CC[C@H]2C
165.092	72	M-H	3	166.099	Nepetalactone trans-cis-form	C10H14O2	N/A	N/A	N/A	N/A		C09792		LMPR0102070014	41159	442430	ZDKZHVNKFOXMND-ZQARSLAVSA-N	CC1=COC(=O)[C@@H]2[C@@H]1CC[C@@H]2C
165.092	95	M-H	3	166.099	dolichodial	C10H14O2	N/A	N/A	N/A	N/A		C09777		LMPR0102070037	53306	442422	BORBLDJNKYHVJP-FXBDTBDDSA-N	C[C@@H]1CC[C@H]([C@H]1C=O)C(=C)C=O
165.092	113	M-H	3	166.099	Carvone oxide	C10H14O2	N/A	N/A	N/A	N/A		C09841		LMPR0102090018	41097	442462	YGMNGQDLUQECTO-SFGNSQDASA-N	CC(=C)[C@@H]1C[C@H]2O[C@@]2(C)C(=O)C1
165.092	154510	M-H	3	166.099	Rotundifolone	C10H14O2	N/A	N/A	N/A	N/A	3564-96-3	C09896			67993	442497	AKASWINDKIEEBO-ZJUUUORDSA-N	CC(C)=C1CC[C@]2(C)O[C@@H]2C1=O
165.092	151188	M-H	3	166.099	(+/-)-Asarinol A	C10H14O2	N/A	N/A	N/A	N/A		C17824			71918	46174001	GVTFSJLFFJEHAD-CSMHCCOUSA-N	CC1=C[C@@H](O)[C@H]2[C@@H](C1=O)C2(C)C
165.092	171	M-H	3	166.099	(+)-Bornane-2,5-dione	C10H14O2	N/A	N/A	N/A	N/A		C03037		LMPR0102120008	41080	20218	UDIUFGIXIGLRSM-UHFFFAOYSA-N	CC1(C)C2CC(=O)C1(C)CC2=O
165.092	171	M-H	3	166.099	(+)-Bornane-2,5-dione	C10H14O2	N/A	N/A	N/A	N/A		C03037		LMPR0102120008	41080	20218	UDIUFGIXIGLRSM-UHFFFAOYSA-N	CC1(C)C2CC(=O)C1(C)CC2=O
165.092	184	M-H	3	166.099	Myrtenic acid	C10H14O2	N/A	N/A	N/A	N/A		C11940		LMPR0102120024	41137	86840	XPHVDOXZJRTIMV-UHFFFAOYSA-N	CC1(C)C2CC1CC=C2C(O)=O	Limonene and pinene degradation
165.092	190	M-H	3	166.099	bornane-2,3-dione	C10H14O2	N/A	N/A	N/A	N/A		C14515		LMPR0102120030	53331	25208	VNQXSTWCDUXYEZ-UHFFFAOYSA-N	CC1(C)C2CCC1(C)C(=O)C2=O
165.092	192	M-H	3	166.099	(1S)-bornane-2,5-dione	C10H14O2	N/A	N/A	N/A	N/A				LMPR0102120032	53333		UDIUFGIXIGLRSM-LHLIQPBNSA-N	CC1(C)[C@@H]2CC(=O)[C@@]1(C)CC2=O
165.092	193	M-H	3	166.099	(1S)-bornane-2,3-dione	C10H14O2	N/A	N/A	N/A	N/A				LMPR0102120033	53334		VNQXSTWCDUXYEZ-QUBYGPBYSA-N	CC1(C)[C@@H]2CC[C@@]1(C)C(=O)C2=O
165.092	194	M-H	3	166.099	(1R)-bornane-2,3-dione	C10H14O2	N/A	N/A	N/A	N/A				LMPR0102120034	53335		VNQXSTWCDUXYEZ-LDWIPMOCSA-N	CC1(C)[C@@H]2CC[C@@]1(C)C(=O)C2=O
165.092	157387	M-H	3	166.099	(6E)-8-Oxogeranial	C10H14O2	N/A	N/A	N/A	N/A		C17622			64041	11073781	GRHWFPUCRVCMRY-TXFIJWAUSA-N	C/C(C=O)=C\CC/C(C)=C/C=O	Metabolic pathways	Biosynthesis of secondary metabolites	Monoterpenoid biosynthesis
165.092	32203	M-H	3	166.099	(3E,8E)-suspensolide	C10H14O2	N/A	N/A	N/A	N/A				LMFA07040014	97377		YUVPWZLAEQGNKX-HBTKVFPESA-N	C1(C)=CCOC(=O)CC=CCC1
165.092	204	M-H	3	166.099	(1R)-bornane-2,5-dione	C10H14O2	N/A	N/A	N/A	N/A				LMPR0102120045	53346		UDIUFGIXIGLRSM-WKEGUHRASA-N	CC1(C)[C@@H]2CC(=O)[C@@]1(C)CC2=O
165.092	26580	M-H	3	166.099	2Z,4E,6Z-Decatrienoic acid	C10H14O2	2.0	N/A	N/A	N/A				LMFA01031053			FELONIKRCJBDIO-AOXGSFFOSA-N	C(/C=CC=CC=C/CCC)(=O)O
165.092	26581	M-H	3	166.099	2E,4E,6Z-Decatrienoic acid	C10H14O2	2.0	N/A	N/A	N/A				LMFA01031054			FELONIKRCJBDIO-AYTOVCQNSA-N	C(/C=C/C=C/C=CCCC)(=O)O
165.092	26584	M-H	3	166.099	3Z,5E,7E-Decatrienoic acid	C10H14O2	2.0	N/A	N/A	N/A				LMFA01031057			FVIISBOXJVOMEB-CQXHLCGLSA-N	C(O)(=O)C/C=CC=CC=CCC
165.092	26585	M-H	3	166.099	3E,5Z,7E-Decatrienoic acid	C10H14O2	2.0	N/A	N/A	N/A				LMFA01031058			FVIISBOXJVOMEB-GFCVGDSUSA-N	C(C/C=C/C=CC=CCC)(=O)O
165.092	154867	M-H	3	166.099	Piquerol A	C10H14O2	N/A	N/A	N/A	N/A	32151-10-3	C09887			67986	161734	NEMBFIOCFSUBLI-AEJSXWLSSA-N	C=C(C)[C@H]1C(=C)[C@@H](O)C=C[C@H]1O
165.092	151290	M-H	3	166.099	4-Butoxyphenol	C10H14O2	N/A	N/A	N/A	N/A	122-94-1	C14351			69986	31233	MBGGFXOXUIDRJD-UHFFFAOYSA-N	CCCCOc1ccc(O)cc1
165.092	183076	M-H	3	166.099	(+)-cis,cis-Nepetalactone	C10H14O2	N/A	N/A	N/A	N/A		C22201					ZDKZHVNKFOXMND-XVYDVKMFSA-N
165.092	151342	M-H	3	166.099	Bornane-2,6-dione	C10H14O2	N/A	N/A	N/A	N/A		C20320					PCEVUTCFZAQRKV-FXWCZRIBSA-N	CC12C(=O)CC(CC1=O)C2(C)C
165.092	143583	M+Cl	8	130.123	4-Trimethylammoniobutanal	C7H16NO	N/A	N/A	N/A	N/A	64595-66-0	C01149	HMDB0001345		6179	133	OITBLCDWXSXNCN-UHFFFAOYSA-N	C[N+](C)(C)CCCC=O	Lysine Degradation	Metabolic pathways
165.092	122001	M+Cl	3	130.122	Agmatine	C5H14N4	N/A	N/A	N/A	N/A	306-60-5	C00179	HMDB0001432		3523	199	QYPPJABKJHAVHS-UHFFFAOYSA-N	NCCCCNC(N)=N	Arginine and Proline Metabolism	Metabolic pathways
165.092	67128	M+HCOOH-H	4	120.094	Mesitylene	C9H12	N/A	N/A	N/A	N/A	108-67-8	C14508	HMDB0041924		70113	7947	AUHZEENZYGFFBQ-UHFFFAOYSA-N	CC1=CC(C)=CC(C)=C1
165.092	88379	M+HCOOH-H	4	120.094	o-Ethyltoluene	C9H12	N/A	N/A	N/A	N/A		C14572	HMDB0059819		70167	11903	HYFLWBNQFMXCPA-UHFFFAOYSA-N	CCC1=C(C)C=CC=C1
165.092	57496	M+HCOOH-H	4	120.094	Propylbenzene	C9H12	N/A	N/A	N/A	N/A			HMDB0059877			7668	ODLMAHJVESYWTB-UHFFFAOYSA-N	CCCC1=CC=CC=C1
165.092	94131	M+HCOOH-H	4	120.094	m-Ethyl_toluene	C9H12	N/A	N/A	N/A	N/A		C14522	HMDB0059848		70123	12100	ZLCSFXXPPANWQY-UHFFFAOYSA-N	[H]C1=C([H])C(=C([H])C(=C1[H])C([H])([H])C([H])([H])[H])C([H])([H])[H]
165.092	82368	M+HCOOH-H	4	120.094	1,2,4-Tris(methylene)cyclohexane	C9H12	N/A	N/A	N/A	N/A	14296-81-2		HMDB0040458		94960	570705	AMBNQWVPTPHADI-UHFFFAOYSA-N	C=C1CCC(=C)C(=C)C1
165.092	80862	M+HCOOH-H	4	120.094	Isopropylbenzene	C9H12	N/A	N/A	N/A	N/A	98-82-8	C14396	HMDB0034029		70027	7406	RWGFKTVRMDUZSP-UHFFFAOYSA-N	CC(C)C1=CC=CC=C1
165.092	45023	M+HCOOH-H	4	120.094	Hemimellitene	C9H12	N/A	N/A	N/A	N/A		C14518	HMDB0059901		70120	10686	FYGHSUNMUKGBRK-UHFFFAOYSA-N	CC1=CC=CC(C)=C1C
165.092	137972	M+HCOOH-H	4	120.094	1,2,4-Trimethylbenzene	C9H12	N/A	N/A	N/A	N/A	95-63-6	C14533	HMDB0013733		70134	7247	GWHJZXXIDMPWGX-UHFFFAOYSA-N	CC1=CC(C)=C(C)C=C1
165.092	182833	M-H-H2O	0	184.11	7-Deoxyloganetic alcohol	C10H16O3	N/A	N/A	N/A	N/A		C22014					HNINLNSOSQUTPL-JZKKDOLYSA-N		Metabolic pathways	Biosynthesis of secondary metabolites	Monoterpenoid biosynthesis
165.092	159740	M-H-H2O	0	184.11	[(1S)-4-Hydroxy-2,2,3-trimethylcyclopent-3-enyl]acetate	C10H16O3	N/A	N/A	N/A	N/A		C20324					VRCGDJCVKWWRME-MLWJPKLSSA-N	CC1C(=O)C[C@@H](CC(=O)O)C1(C)C
165.092	165140	M-H-H2O	0	184.11	Ascariadole epoxide	C10H16O3	N/A	N/A	N/A	N/A					96262
165.092	152362	M-H-H2O	0	184.11	1,6,6-Trimethyl-2,7-dioxabicyclo[3.2.2]nonan-3-one	C10H16O3	N/A	N/A	N/A	N/A		C04718			64049	440456	KAUZXNDCPVMFCH-UHFFFAOYSA-N	CC12CCC(CC(=O)O1)C(C)(C)O2	Biosynthesis of secondary metabolites	Monoterpenoid biosynthesis
165.092	150331	M-H-H2O	0	184.11	4,5-Dihydro-5,5-dimethyl-4-(3-oxobutyl)furan-2(3H)-one	C10H16O3	N/A	N/A	N/A	N/A		C06066			64050	138243	AWQSAIIDOMEEOD-UHFFFAOYSA-N	CC(=O)CCC1CC(=O)OC1(C)C	Biosynthesis of secondary metabolites	Monoterpenoid biosynthesis
165.092	157060	M-H-H2O	0	184.11	(4R)-7-Hydroxy-4-isopropenyl-7-methyl-2-oxo-oxepanone	C10H16O3	N/A	N/A	N/A	N/A		C19079			72826	53297421	ZZVPZXLETLTSEB-HNHGDDPOSA-N	C=C(C)[C@@H]1CCC(C)(O)OC(=O)C1	Limonene and pinene degradation
165.092	160986	M-H-H2O	0	184.11	5-exo-Hydroxy-1,2-campholide	C10H16O3	N/A	N/A	N/A	N/A		C03843			66059	440138	CLHVOQQIYBCJNZ-PRZNWYJVSA-N	CC12C[C@@H](O)C(CC(=O)O1)C2(C)C
165.092	157419	M-H-H2O	0	184.11	(4S)-7-Hydroxy-4-isopropenyl-7-methyl-2-oxo-oxepanone	C10H16O3	N/A	N/A	N/A	N/A		C19084			72827	25201520	ZZVPZXLETLTSEB-PEHGTWAWSA-N	C=C(C)[C@H]1CCC(C)(O)OC(=O)C1	Limonene and pinene degradation
165.092	62327	M-H-H2O	0	184.11	1-Acetylcyclohexyl acetate	C10H16O3	N/A	N/A	N/A	N/A	52789-73-8		HMDB0039710		94265	62017	GIFAYASOTQVRTG-UHFFFAOYSA-N	CC(=O)OC1(CCCCC1)C(C)=O
165.092	26514	M-H-H2O	0	184.11	(E)-10-Oxo-8-decenoic acid	C10H16O3	1.0	N/A	N/A	N/A			HMDB0040883	LMFA01030949	95336	12431569	YUAQBOMIASXPQW-FNORWQNLSA-N	OC(=O)CCCCCC\C=C\C=O
165.092	55767	M-H-H2O	0	184.11	(S)-Oleuropeic acid	C10H16O3	N/A	N/A	N/A	N/A	5027-76-9		HMDB0036998		91982	12313716	BFYWJELXORKNFO-UHFFFAOYSA-N	CC(C)(O)C1CCC(=CC1)C(O)=O
165.092	79588	M-H-H2O	0	184.11	(1'R)-Nepetalic acid	C10H16O3	N/A	N/A	N/A	N/A			HMDB0036117		91274	12313272	RGTMAXSVLBZNEL-UHFFFAOYSA-N	CC(C=O)C1CCC(C)C1C(O)=O
165.092	68832	M-H-H2O	0	184.11	(4S,8R)-8,9-Dihydroxy-p-menth-1(6)-en-2-one	C10H16O3	N/A	N/A	N/A	N/A			HMDB0039052		93658	73120805	AOKPDATZUBLDMG-UHFFFAOYSA-N	CC1=CCC(CC1=O)C(C)(O)CO
165.092	27161	M-H-H2O	0	184.11	(3R)-3-isopropenyl-6-oxoheptanoic acid	C10H16O3	1.0	N/A	N/A	N/A		C11405		LMFA01060179	45862	443189	NJOIWWRMLFSDTM-SECBINFHSA-N	C([C@H](C(=C)C)CCC(=O)C)C(O)=O	Degradation of aromatic compounds	Limonene and pinene degradation
165.092	27162	M-H-H2O	0	184.11	(3S)-3-isopropenyl-6-oxoheptanoic acid	C10H16O3	1.0	N/A	N/A	N/A		C11419		LMFA01060180	45863	443173	NJOIWWRMLFSDTM-VIFPVBQESA-N	C([C@@H](C(=C)C)CCC(=O)C)C(O)=O	Limonene and pinene degradation
165.092	27091	M-H-H2O	0	184.11	9-oxo-2E-decenoic acid	C10H16O3	1.0	N/A	N/A	N/A				LMFA01060082	74720		INJRDZMWIAYEMM-SOFGYWHQSA-N	C(/C=C/CCCCCC(=O)C)(=O)O
165.092	27092	M-H-H2O	0	184.11	9-oxo-2Z-decenoic acid	C10H16O3	1.0	N/A	N/A	N/A				LMFA01060083	74721		INJRDZMWIAYEMM-VURMDHGXSA-N	C(/C=CCCCCCC(=O)C)(=O)O
165.092	27093	M-H-H2O	0	184.11	5-oxo-7E-decenoic acid	C10H16O3	1.0	N/A	N/A	N/A				LMFA01060084	74722		XDXKSZVTGHYJAD-ONEGZZNKSA-N	C(CCCC(=O)C/C=C/CC)(=O)O
446.29	0	M-H	0	0	No compounds found for experimental mass 446.2903 and adduct: M-H		N/A	N/A	N/A	N/A
446.29	0	M+Cl	0	0	No compounds found for experimental mass 446.2903 and adduct: M+Cl		N/A	N/A	N/A	N/A
446.29	161782	M+HCOOH-H	2	401.293	Myxalamid B	C25H39NO3	N/A	N/A	N/A	N/A	86934-10-3	C12159			69330	5282085	QQZJCNSHAVQKIC-DDKJXSSXSA-N	CC(/C=C/C=C\C=C/C=C(\C)C(=O)N[C@@H](C)CO)=C\[C@@H](C)[C@@H](O)/C(C)=C/C(C)C
446.29	45124	M-H-H2O	1	465.309	Sodium glycocholate	C26H43NO6	N/A	N/A	N/A	N/A			HMDB0032596		88551	755	RFDAIACWWDREDC-UHFFFAOYSA-N	CC(CCC(=O)NCC(O)=O)C1CCC2C3C(O)CC4CC(O)CCC4(C)C3CC(O)C12C
446.29	55938	M-H-H2O	1	465.309	Glycocholic acid	C26H43NO6	N/A	N/A	N/A	N/A	475-31-0		HMDB0000138		202	23617285	RFDAIACWWDREDC-MZMBZMQMSA-N	[H][C@@]12CC[C@H]([C@H](C)CCC(=O)NCC(O)=O)[C@@]1(C)[C@@H](O)C[C@@]1([H])[C@@]2([H])[C@H](O)CC2C[C@H](O)CC[C@]12C	Bile Acid Biosynthesis
446.29	41179	M-H-H2O	1	465.309	3a,7b,12a-Trihydroxyoxocholanyl-Glycine	C26H43NO6	N/A	N/A	N/A	N/A			HMDB0000331	LMST05030007	58003	44263376	RFDAIACWWDREDC-IFZPJRIXSA-N	[H][C@@]1(CC[C@@]2([H])[C@]3([H])[C@@H](O)C[C@]4([H])C[C@H](O)CC[C@]4(C)[C@@]3([H])C[C@H](O)[C@]12C)[C@H](C)CCC(=O)NCC(O)=O
446.29	41174	M-H-H2O	1	465.309	Glycocholic Acid	C26H43NO6	N/A	N/A	N/A	N/A		C01921		LMST05030001		10140	RFDAIACWWDREDC-FRVQLJSFSA-N	C[C@@H](CCC(=O)NCC(O)=O)[C@@H]1CC[C@@H]2[C@@H]3[C@@H](C[C@@H](O)[C@]21C)[C@]1(C)CC[C@H](O)C[C@@H]1C[C@@H]3O	Bile Acid Biosynthesis	Bile secretion	Metabolic pathways	Secondary bile acid biosynthesis	Cholesterol metabolism
493.244	154464	M-H	8	494.247	UCL 1684	C34H30N4	N/A	N/A	N/A	N/A		C13783					HZWVJPDDZQOYGA-QUTRQNJUSA-P	c1cc2cc(c1)C[n+]1ccc(c3ccccc31)NCc1ccc(cc1)CNc1cc[n+](c3ccccc13)C2
493.244	139057	M-H	6	494.248	Flumethasone Pivalate	C27H36F2O6	N/A	N/A	N/A	N/A	2002-29-1		HMDB0014801		4030	443980	JWRMHDSINXPDHB-OJAGFMMFSA-N	[H][C@@]12C[C@@H](C)[C@](O)(C(=O)COC(=O)C(C)(C)C)[C@@]1(C)C[C@H](O)[C@@]1(F)[C@@]2([H])C[C@H](F)C2=CC(=O)C=C[C@]12C
493.244	61139	M-H	1	494.252	7,11-Bisdeacetylvaltrate 7-(3-methylpentanoate) 11-(3-hydroxy-3-methylbutanoate)	C26H38O9	N/A	N/A	N/A	N/A			HMDB0033655		89454	131751476	OOOMMEPVIHNIQK-UHFFFAOYSA-N	CCC(C)CC(=O)OC1C=C2C(C(OC(=O)CC(C)C)OC=C2COC(=O)CC(C)(C)O)C11CO1
493.244	179074	M+Cl	6	458.271	Arg Arg Gln	C17H34N10O5	N/A	N/A	N/A	N/A					16788
493.244	179075	M+Cl	6	458.271	Gln Arg Arg	C17H34N10O5	N/A	N/A	N/A	N/A					19651
493.244	179076	M+Cl	6	458.271	Arg Gln Arg	C17H34N10O5	N/A	N/A	N/A	N/A					19907
493.244	152930	M+HCOOH-H	3	448.247	Glutathionylaminopropylcadaverine	C18H36N6O5S	N/A	N/A	N/A	N/A		C16566			63644	24892796	OPWUFXYXNVOKQD-KBPBESRZSA-N	NCCCCCNCCCNC(=O)CNC(=O)[C@H](CS)NC(=O)CC[C@H](N)C(=O)O	Glutathione Metabolism
493.244	178779	M+HCOOH-H	1	448.246	Simvastatin-6'-carboxylic acid	C25H36O7	N/A	N/A	N/A	N/A	114883-30-6				2452
493.244	178780	M+HCOOH-H	1	448.246	Tetrahydrocortisone-3,21-diacetate	C25H36O7	N/A	N/A	N/A	N/A					44530
493.244	0	M-H-H2O	0	0	No compounds found for experimental mass 493.2437 and adduct: M-H-H2O		N/A	N/A	N/A	N/A
495.15	114966	M-H	2	496.158	3,4,5-trihydroxy-6-{[8-(2-hydroxypropan-2-yl)-4-(2-hydroxypropyl)-2-oxo-2H,8H,9H-furo[2,3-h]chromen-5-yl]oxy}oxane-2-carboxylic acid	C23H28O12	N/A	N/A	N/A	N/A			HMDB0130140			131836342	UJNQOULHMNWHJJ-UHFFFAOYSA-N	CC(O)CC1=CC(=O)OC2=C3CC(OC3=CC(OC3OC(C(O)C(O)C3O)C(O)=O)=C12)C(C)(C)O
495.15	59291	M-H	2	496.158	6-{[8-(1,2-dihydroxypropan-2-yl)-2-oxo-4-propyl-2H,8H,9H-furo[2,3-h]chromen-5-yl]oxy}-3,4,5-trihydroxyoxane-2-carboxylic acid	C23H28O12	N/A	N/A	N/A	N/A			HMDB0130142			131836344	CBOLZWMIVPZIMD-UHFFFAOYSA-N	CCCC1=CC(=O)OC2=C3CC(OC3=CC(OC3OC(C(O)C(O)C3O)C(O)=O)=C12)C(C)(O)CO
495.15	81610	M-H	2	496.158	3,4,5-trihydroxy-6-{[8-(2-hydroxypropan-2-yl)-4-(1-hydroxypropyl)-2-oxo-2H,8H,9H-furo[2,3-h]chromen-5-yl]oxy}oxane-2-carboxylic acid	C23H28O12	N/A	N/A	N/A	N/A			HMDB0130138			131836340	LMQXCTIIPRAJLF-UHFFFAOYSA-N	CCC(O)C1=CC(=O)OC2=C3CC(OC3=CC(OC3OC(C(O)C(O)C3O)C(O)=O)=C12)C(C)(C)O
495.15	126675	M-H	2	496.158	3,4,5-trihydroxy-6-{[8-(2-hydroxypropan-2-yl)-4-(3-hydroxypropyl)-2-oxo-2H,8H,9H-furo[2,3-h]chromen-5-yl]oxy}oxane-2-carboxylic acid	C23H28O12	N/A	N/A	N/A	N/A			HMDB0130144			131836346	BWQCKMLNNSXWLO-UHFFFAOYSA-N	CC(C)(O)C1CC2=C3OC(=O)C=C(CCCO)C3=C(OC3OC(C(O)C(O)C3O)C(O)=O)C=C2O1
495.15	72490	M-H	2	496.158	Musabalbisiane A	C23H28O12	N/A	N/A	N/A	N/A			HMDB0038680		93335	131752422	OCCSGWHBAQZQOW-ZUKDTQBBSA-N	OC[C@@H]1C[C@@H](O)[C@]2(C=O)[C@@](CC(O)=O)([C@H](O)CC[C@]2(C=O)[C@@]11C[C@H](O[C@H]1O)C1=COC=C1)C(O)=O
495.15	112938	M-H	2	496.158	Mycophenolic acid glucuronide	C23H28O12	N/A	N/A	N/A	N/A			HMDB0060634			131769923	BYFGTSAYQQIUCN-WTKPLQERSA-N	COC1=C(C)C2=C(C(=O)OC2)C(OC2OC(C(O)C(O)C2O)C(O)=O)=C1C\C=C(\C)CCC(O)=O
495.15	68994	M-H	2	496.158	(R)-Byakangelicin 3'-glucoside	C23H28O12	N/A	N/A	N/A	N/A			HMDB0039069		93675	131752534	CVNASKZTCXDBBE-UHFFFAOYSA-N	COC1=C2C=CC(=O)OC2=C(OCC(O)C(C)(C)OC2OC(CO)C(O)C(O)C2O)C2=C1C=CO2
495.15	110508	M-H	2	496.158	Mycophenolic acid O-acyl-glucuronide	C23H28O12	N/A	N/A	N/A	N/A		C20383	HMDB0060491			10028772	QBMSTEZXAMABFF-UEARNRKISA-N	COC1=C(C)C2=C(C(=O)OC2)C(O)=C1C\C=C(/C)CCC(=O)O[C@@H]1O[C@@H]([C@@H](O)[C@H](O)[C@H]1O)C(O)=O
495.15	128708	M-H	2	496.158	(R)-Byakangelicin 2'-glucoside	C23H28O12	N/A	N/A	N/A	N/A			HMDB0039070		93676	131752535	STMLLOJFOZJAEK-UHFFFAOYSA-N	COC1=C2C=CC(=O)OC2=C(OCC(OC2OC(CO)C(O)C(O)C2O)C(C)(C)O)C2=C1C=CO2
495.15	65771	M-H	2	496.158	(R)-Isobyakangelicin 3'-glucoside	C23H28O12	N/A	N/A	N/A	N/A			HMDB0039026		93632	131752521	IDHOCZIKYQXYFE-UHFFFAOYSA-N	COC1=C2OC(=O)C=CC2=C(OCC(O)C(C)(C)OC2OC(CO)C(O)C(O)C2O)C2=C1OC=C2
495.15	157830	M+Cl	9	460.176	Benazepril hydrochloride	C24H28N2O5.HCl	N/A	N/A	N/A	N/A	86541-74-4	C07701				5362123	VPSRQEHTHIMDQM-FKLPMGAJSA-N	CCOC(=O)[C@H](CCc1ccccc1)N[C@H]1CCc2ccccc2N(CC(=O)O)C1=O.Cl
495.15	11699	M+HCOOH-H	2	450.153	Auriculoside	C22H26O10	N/A	N/A	N/A	N/A				LMPK12020249			IJMWYFHXJWRHQH-JBYFCWDXSA-N
495.15	16623	M+HCOOH-H	2	450.153	4-Methoxyphlorizin	C22H26O10	N/A	N/A	N/A	N/A				LMPK12120526	52328		GOTAZLUFLPHQJU-BLQBXXAQSA-N	COc1ccc(CCC(=O)c2c(cc(O)cc2O)O[C@@H]2OC(CO)[C@@H](O)[C@H](O)C2O)cc1
495.15	16639	M+HCOOH-H	2	450.153	Asebotin	C22H26O10	N/A	N/A	N/A	N/A				LMPK12120542	52344		PQCIBORQLVRFMR-UHFFFAOYSA-N	COc1cc(O)c(C(=O)CCc2ccc(O)cc2)c(c1)OC1OC(CO)C(O)C(O)C1O
495.15	164485	M+HCOOH-H	2	450.153	Auriculoside	C22H26O10	N/A	N/A	N/A	N/A					47465
495.15	161524	M+HCOOH-H	2	450.153	Auriculoside	C22H26O10	N/A	N/A	N/A	N/A		C09478				442260	IJMWYFHXJWRHQH-PSWNVJQFSA-N	COc1c(O)cc([C@@H]2CCc3ccc(O)cc3O2)cc1O[C@@H]1O[C@H](CO)[C@@H](O)[C@H](O)[C@H]1O
495.15	178824	M+HCOOH-H	3	450.15	AN-7	C19H34N2O2S4	N/A	N/A	N/A	N/A					44919
495.15	155965	M-H-H2O	6	514.165	Phthalocyanine	C32H18N8	N/A	N/A	N/A	N/A	574-93-6	C14077			69778	8979	IEQIEDJGQAUEQZ-UHFFFAOYSA-N	c1ccc2c(c1)-c1nc-2nc2[nH]c(nc3nc(nc4[nH]c(n1)c1ccccc41)-c1ccccc1-3)c1ccccc21
495.15	179916	M-H-H2O	2	514.167	Triamcinolone acetonide sulfate	C24H31FO9S	N/A	N/A	N/A	N/A	1109-37-1				2907
131.037	153510	M-H	8	132.044	Pteridine	C6H4N4	N/A	N/A	N/A	N/A	91-18-9	C07581			5807	1043	CPNGPNLZQNNVQM-UHFFFAOYSA-N	c1cnc2ncncc2n1
131.037	0	M+Cl	0	0	No compounds found for experimental mass 131.0374 and adduct: M+Cl		N/A	N/A	N/A	N/A
131.037	0	M+HCOOH-H	0	0	No compounds found for experimental mass 131.0374 and adduct: M+HCOOH-H		N/A	N/A	N/A	N/A
131.037	66519	M-H-H2O	2	150.055	Aminochrome o-semiquinone	C8H8NO2	N/A	N/A	N/A	N/A			HMDB0060279			131769908	SUOKBNMHVMNQDG-UHFFFAOYSA-N	[O]C1=C(O)C=C2NCCC2=C1
319.118	169942	M-H	7	320.123	Triciribine	C13H16N6O4	N/A	N/A	N/A	N/A	35943-35-2				45227
319.118	48755	M-H	2	320.126	5-hydroxy-8-(2-hydroxypropan-2-yl)-4-(3-hydroxypropyl)-2H,8H,9H-furo[2,3-h]chromen-2-one	C17H20O6	N/A	N/A	N/A	N/A			HMDB0130124			131836329	LSLHIGBNPZNUCG-UHFFFAOYSA-N	CC(C)(O)C1CC2=C(O1)C=C(O)C1=C2OC(=O)C=C1CCCO
319.118	111732	M-H	2	320.126	8-(1,2-dihydroxypropan-2-yl)-5-hydroxy-4-propyl-2H,8H,9H-furo[2,3-h]chromen-2-one	C17H20O6	N/A	N/A	N/A	N/A			HMDB0130123			131836328	BMOHDERKKLGUFM-UHFFFAOYSA-N	CCCC1=CC(=O)OC2=C1C(O)=CC1=C2CC(O1)C(C)(O)CO
319.118	148124	M-H	2	320.126	5-hydroxy-8-(2-hydroxypropan-2-yl)-4-(2-hydroxypropyl)-2H,8H,9H-furo[2,3-h]chromen-2-one	C17H20O6	N/A	N/A	N/A	N/A			HMDB0130122			131836327	BZFFQRNVQBIMCF-UHFFFAOYSA-N	CC(O)CC1=CC(=O)OC2=C1C(O)=CC1=C2CC(O1)C(C)(C)O
319.118	81385	M-H	2	320.126	5-hydroxy-8-(2-hydroxypropan-2-yl)-4-(1-hydroxypropyl)-2H,8H,9H-furo[2,3-h]chromen-2-one	C17H20O6	N/A	N/A	N/A	N/A			HMDB0130121			131836326	FWRVRRHMRQJWAM-UHFFFAOYSA-N	CCC(O)C1=CC(=O)OC2=C1C(O)=CC1=C2CC(O1)C(C)(C)O
319.118	101632	M-H	2	320.126	Oleacein	C17H20O6	N/A	N/A	N/A	N/A			HMDB0037321		92263	18684078	XLPXUPOZUYGVPD-XNJYKOPJSA-N	[H]\C(C)=C(\C=O)C(CC=O)CC(=O)OCCC1=CC(O)=C(O)C=C1
319.118	144696	M-H	2	320.126	Helipyrone	C17H20O6	N/A	N/A	N/A	N/A			HMDB0030742		87168	54709865	BYRZLWJKTOLLBX-UHFFFAOYSA-N	CCC1=C(C)C(O)=C(CC2=C(O)C(C)=C(CC)OC2=O)C(=O)O1
319.118	89087	M-H	2	320.126	Mycophenolic acid	C17H20O6	N/A	N/A	N/A	N/A	24280-93-1	C20380	HMDB0015159		44122	446541	HPNSFSBZBAHARI-RUDMXATFSA-N	COC1=C(C\C=C(/C)CCC(O)=O)C(O)=C2C(=O)OCC2=C1C
319.118	153881	M-H	2	320.126	Arctolide	C17H20O6	N/A	N/A	N/A	N/A	64390-62-1	C09298			67584	442144	XRCCPOSHMKZPFI-IHFPKREYSA-N	C=C1C(=O)O[C@H]2C[C@@]3(CO3)[C@@H]3C[C@H](OC(C)=O)C(=C)[C@]3(O)C[C@H]12
319.118	159280	M-H	2	320.126	PR-toxin	C17H20O6	N/A	N/A	N/A	N/A	56299-00-4	C06079			64094	440907	GSPFUBNBRPVALJ-VIEAGMIOSA-N	CC(=O)O[C@H]1[C@H]2O[C@H]2C2=CC(=O)[C@]3(C[C@]2(C)[C@H]1C)O[C@]3(C)C=O	Sesquiterpenoid and triterpenoid biosynthesis
319.118	150899	M-H	2	320.126	Conchosin B	C17H20O6	N/A	N/A	N/A	N/A	28625-29-8	C09373			67640	174870	NQPJUMKNIKXOLH-BEANVFONSA-N	C=C1C(=O)O[C@@H]2[C@H]1CC[C@H](COC(C)=O)[C@]1(O)C=CC(=O)[C@@]21C
319.118	150698	M-H	2	320.126	1-(4-Hydroxy-3-methoxyphenyl)-2-(2-methoxyphenoxy)propane-1,3-diol	C17H20O6	N/A	N/A	N/A	N/A		C21422					PPZSOILKWHVNNS-UHFFFAOYSA-N	COc1cc(C(O)C(CO)Oc2ccccc2OC)ccc1O
319.118	95179	M-H	9	320.128	Enoxacin	C15H17FN4O3	N/A	N/A	N/A	N/A	74011-58-8	C06979	HMDB0014610		44460	3229	IDYZIJYBMGIQMJ-UHFFFAOYSA-N	CCN1C=C(C(O)=O)C(=O)C2=CC(F)=C(N=C12)N1CCNCC1
319.118	0	M+Cl	0	0	No compounds found for experimental mass 319.1182 and adduct: M+Cl		N/A	N/A	N/A	N/A
319.118	167812	M+HCOOH-H	2	274.12	Heteropeucenin, Methyl Ether	C16H18O4	N/A	N/A	N/A	N/A	26213-95-6				43762
319.118	17599	M+HCOOH-H	2	274.12	4,4'-dihydroxy-3,5-dimethoxydihydrostilbene	C16H18O4	N/A	N/A	N/A	N/A		C10256		LMPK13090036	53263	442701	DLRAWGGINAZULN-UHFFFAOYSA-N	COc1cc(CCc2ccc(O)cc2)cc(OC)c1O
319.118	85804	M+HCOOH-H	2	274.12	5-[2-(2-hydroxyphenyl)ethyl]-2,3-dimethoxyphenol	C16H18O4	N/A	N/A	N/A	N/A			HMDB0135768			10754781	UKTGWJQYLXXLOG-UHFFFAOYSA-N	COC1=CC(CCC2=CC=CC=C2O)=CC(O)=C1OC
319.118	49459	M+HCOOH-H	2	274.12	3-[2-(3-hydroxy-5-methoxyphenyl)ethyl]-2-methoxyphenol	C16H18O4	N/A	N/A	N/A	N/A			HMDB0129945			642896	RSTDNUBRTQLVBF-UHFFFAOYSA-N	COC1=CC(CCC2=C(OC)C(O)=CC=C2)=CC(O)=C1
319.118	72012	M+HCOOH-H	2	274.12	4-[2-(3-hydroxy-5-methoxyphenyl)ethyl]-2-methoxyphenol	C16H18O4	N/A	N/A	N/A	N/A			HMDB0129940			10221179	BMSPEISBKGSBTR-UHFFFAOYSA-N	COC1=CC(CCC2=CC(OC)=C(O)C=C2)=CC(O)=C1
319.118	98678	M+HCOOH-H	2	274.12	3-[2-(3-hydroxyphenyl)ethyl]-2,5-dimethoxyphenol	C16H18O4	N/A	N/A	N/A	N/A			HMDB0129935			131836156	OMRJJNHRUIPCKP-UHFFFAOYSA-N	COC1=CC(O)=C(OC)C(CCC2=CC(O)=CC=C2)=C1
319.118	74638	M+HCOOH-H	2	274.12	3-[2-(2-hydroxyphenyl)ethyl]-2,5-dimethoxyphenol	C16H18O4	N/A	N/A	N/A	N/A			HMDB0135772			131839270	BUFTWCKPAQXCLU-UHFFFAOYSA-N	COC1=CC(O)=C(OC)C(CCC2=CC=CC=C2O)=C1
319.118	110222	M+HCOOH-H	2	274.12	5-[2-(3-hydroxyphenyl)ethyl]-2,3-dimethoxyphenol	C16H18O4	N/A	N/A	N/A	N/A			HMDB0129930			86251456	SXTIQENJRJOCLX-UHFFFAOYSA-N	COC1=CC(CCC2=CC(O)=CC=C2)=CC(O)=C1OC
319.118	107716	M+HCOOH-H	2	274.12	2-[2-(3-hydroxy-5-methoxyphenyl)ethyl]-6-methoxyphenol	C16H18O4	N/A	N/A	N/A	N/A			HMDB0135773			131839271	XLLSFBFZOFIRBQ-UHFFFAOYSA-N	COC1=CC(CCC2=C(O)C(OC)=CC=C2)=CC(O)=C1
319.118	102901	M+HCOOH-H	2	274.12	2-(1-hydroxy-3-phenylpropyl)-5-methoxybenzene-1,3-diol	C16H18O4	N/A	N/A	N/A	N/A			HMDB0140889			131839506	XDRRBDKIFMJYQY-UHFFFAOYSA-N	COC1=CC(O)=C(C(O)CCC2=CC=CC=C2)C(O)=C1
319.118	46883	M+HCOOH-H	2	274.12	Rutacultin	C16H18O4	N/A	N/A	N/A	N/A	31526-60-0		HMDB0034132		89731	182049	IPLJDPYEDULBAK-UHFFFAOYSA-N	COC1=CC2=C(C=C1OC)C=C(C(=O)O2)C(C)(C)C=C
319.118	79980	M+HCOOH-H	2	274.12	Gossyvertin	C16H18O4	N/A	N/A	N/A	N/A	60089-74-9		HMDB0039660		94215	186727	WDKQNEBNLKMOLB-UHFFFAOYSA-N	COC1=C(O)C2=C(C=C1C)C(=CC(O)=C2C=O)C(C)C
319.118	109260	M+HCOOH-H	2	274.12	Batatasin II	C16H18O4	N/A	N/A	N/A	N/A			HMDB0040929		95378	85806015	CWSITSYPUXRHCS-UHFFFAOYSA-N	COC1=C(OC)C(O)=C(O)C(CCC2=CC=CC=C2)=C1
319.118	108244	M+HCOOH-H	2	274.12	3-(1,1-Dimethyl-2-propenyl)-7,8-dimethoxy-2H-1-benzopyran-2-one	C16H18O4	N/A	N/A	N/A	N/A			HMDB0033921		89620	21678648	YSFZHXKUZLVBRX-UHFFFAOYSA-N	COC1=C(OC)C2=C(C=C1)C=C(C(=O)O2)C(C)(C)C=C
319.118	158816	M-H-H2O	0	338.137	1-Peroxyferolide	C17H22O7	N/A	N/A	N/A	N/A		C09526			67777	442290	IHYLMNWQQGXGJT-TYVJZBCKSA-N	C=C1C[C@@H](OC(C)=O)[C@H]2C(=C)C(=O)O[C@@H]2[C@H]2O[C@]2(C)CC[C@H]1OO
319.118	47708	M-H-H2O	0	338.137	Acetyldeoxynivalenol	C17H22O7	N/A	N/A	N/A	N/A	50722-38-8		HMDB0036137		91293	104759	ADFIQZBYNGPCGY-UHFFFAOYSA-N	CC(=O)OC1CC2(C)C3(CO3)C1OC1C=C(C)C(=O)C(O)C21CO
319.118	43164	M-H-H2O	0	338.137	15-Acetyl-4-deoxynivalenol	C17H22O7	N/A	N/A	N/A	N/A	88337-96-6		HMDB0033444		89276	536551	IDGRYIRJIFKTAN-UHFFFAOYSA-N	CC(=O)OCC12C(O)C(=O)C(C)=CC1OC1C(O)CC2(C)C11CO1
319.118	83654	M-H-H2O	0	338.137	O-Acetylcyclocalopin A	C17H22O7	N/A	N/A	N/A	N/A			HMDB0039824		94372	85362420	RFOIMKJJHPMORA-UHFFFAOYSA-N	CC1COC(=O)C2OC(C)(O)C3(CC=C(C)C(=O)C3OC(C)=O)C12
319.118	160781	M-H-H2O	8	338.139	(S)-cis-N-Methylstylopine	C20H20NO4	N/A	N/A	N/A	N/A		C06163			64364	440928	GBUUKFRQPCPYPW-KKSFZXQISA-N	C[N@@+]12CCc3cc4c(cc3[C@@H]1Cc1ccc3c(c1C2)OCO3)OCO4	Metabolic pathways	Biosynthesis of secondary metabolites	Isoquinoline alkaloid biosynthesis
319.118	152600	M-H-H2O	8	338.139	Jatrorrhizine	C20H20NO4	N/A	N/A	N/A	N/A	3621-38-3	C09553				72323	MXTLAHSTUOXGQF-UHFFFAOYSA-O	COc1cc2c(cc1O)CC[n+]1cc3c(OC)c(OC)ccc3cc1-2
319.118	153691	M-H-H2O	8	338.139	Columbamine	C20H20NO4	N/A	N/A	N/A	N/A	3621-36-1	C01795			64372	72310	YYFOFDHQVIODOQ-UHFFFAOYSA-O	COc1cc2c(cc1O)-c1cc3ccc(OC)c(OC)c3c[n+]1CC2	Biosynthesis of secondary metabolites	Isoquinoline alkaloid biosynthesis	Biosynthesis of alkaloids derived from shikimate pathway
218.996	0	M-H	0	0	No compounds found for experimental mass 218.9963 and adduct: M-H		N/A	N/A	N/A	N/A
218.996	0	M+Cl	0	0	No compounds found for experimental mass 218.9963 and adduct: M+Cl		N/A	N/A	N/A	N/A
218.996	161059	M+HCOOH-H	3	173.999	p-Phenolsulfonic acid	C6H6O4S	N/A	N/A	N/A	N/A	98-67-9	C12849			34512	4765	FEPBITJSIHRMRT-UHFFFAOYSA-N	O=S(=O)(O)c1ccc(O)cc1
218.996	65809	M+HCOOH-H	3	173.999	Phenol sulphate	C6H6O4S	N/A	N/A	N/A	N/A		C00850	HMDB0060015		1828	74426	CTYRPMDGLDAWRQ-UHFFFAOYSA-N	OS(=O)(=O)OC1=CC=CC=C1	Sulfate/Sulfite Metabolism
218.996	65809	M+HCOOH-H	3	173.999	Phenol sulphate	C6H6O4S	N/A	N/A	N/A	N/A		C00850	HMDB0060015		1828	74426	CTYRPMDGLDAWRQ-UHFFFAOYSA-N	OS(=O)(=O)OC1=CC=CC=C1	Sulfate/Sulfite Metabolism
218.996	0	M-H-H2O	0	0	No compounds found for experimental mass 218.9963 and adduct: M-H-H2O		N/A	N/A	N/A	N/A
129.019	32048	M-H	5	130.027	Methyl hydrogen fumarate	C5H6O4	N/A	N/A	N/A	N/A			HMDB0033809	LMFA07010962	89545	5354456	NKHAVTQWNUWKEO-IHWYPQMZSA-N	COC(=O)\C=C/C(O)=O
129.019	126051	M-H	5	130.027	2,5-Dioxopentanoate	C5H6O4	N/A	N/A	N/A	N/A		C00433	HMDB0060365		63190	523	VHKNBDIQDAXGBL-UHFFFAOYSA-N	OC(=O)C(=O)CCC=O	Arginine and Proline Metabolism	Metabolic pathways	Pentose and glucuronate interconversions	Ascorbate and aldarate metabolism
129.019	65727	M-H	5	130.027	Gamma-delta-Dioxovaleric acid	C5H6O4	N/A	N/A	N/A	N/A		C02800	HMDB0013233		63942	119412	YHUFRVYVNKGICT-UHFFFAOYSA-N	OC(=O)CCC(=O)C=O	Porphyrin Metabolism
129.019	27589	M-H	5	130.027	Itaconic acid	C5H6O4	2.0	N/A	N/A	N/A	97-65-4	C00490	HMDB0002092	LMFA01170063	44764	811	LVHBHZANLOWSRM-UHFFFAOYSA-N	OC(=O)CC(=C)C(O)=O	Metabolic pathways	C5-Branched dibasic acid metabolism
129.019	48849	M-H	5	130.027	2-Hydroxyglutaric acid lactone	C5H6O4	N/A	N/A	N/A	N/A			HMDB0059743			251524	QVADRSWDTZDDGR-UHFFFAOYSA-N	OC(=O)C1CCC(=O)O1
129.019	27623	M-H	5	130.027	Citraconic acid	C5H6O4	2.0	N/A	N/A	N/A	498-23-7	C02226	HMDB0000634	LMFA01170099	5607	643798	HNEGQIOMVPPMNR-IHWYPQMZSA-N	C\C(=C\C(O)=O)C(O)=O	Metabolic pathways	2-Oxocarboxylic acid metabolism	Valine, leucine and isoleucine biosynthesis	C5-Branched dibasic acid metabolism
129.019	27630	M-H	5	130.027	Glutaconic acid	C5H6O4	2.0	N/A	N/A	N/A	628-48-8	C02214	HMDB0000620	LMFA01170109	5593	5280498	XVOUMQNXTGKGMA-OWOJBTEDSA-N	OC(=O)C\C=C\C(O)=O
129.019	27630	M-H	5	130.027	Glutaconic acid	C5H6O4	2.0	N/A	N/A	N/A	628-48-8	C02214	HMDB0000620	LMFA01170109	5593	5280498	XVOUMQNXTGKGMA-OWOJBTEDSA-N	OC(=O)C\C=C\C(O)=O
129.019	27633	M-H	5	130.027	Mesaconic acid	C5H6O4	2.0	N/A	N/A	N/A	498-24-8	C01732	HMDB0000749	LMFA01170116	4130	638129	HNEGQIOMVPPMNR-NSCUHMNNSA-N	C\C(=C/C(O)=O)C(O)=O	Microbial metabolism in diverse environments	Metabolic pathways	Glyoxylate and dicarboxylate metabolism	Carbon metabolism	C5-Branched dibasic acid metabolism
129.019	27649	M-H	5	130.027	cis-Glutaconic acid	C5H6O4	2.0	N/A	N/A	N/A				LMFA01170134			XVOUMQNXTGKGMA-UPHRSURJSA-N	C(/C=CCC(O)=O)(=O)O
129.019	165942	M-H	5	130.027	1,1-Cyclopropanedicarboxylic acid	C5H6O4	N/A	N/A	N/A	N/A	598-10-7				3714
129.019	154041	M-H	5	130.027	Acetylpyruvate	C5H6O4	N/A	N/A	N/A	N/A		C02132			65719	21919	UNRQTHVKJQUDDF-UHFFFAOYSA-N	CC(=O)CC(=O)C(=O)O
129.019	0	M+Cl	0	0	No compounds found for experimental mass 129.0187 and adduct: M+Cl		N/A	N/A	N/A	N/A
129.019	158725	M+HCOOH-H	8	84.0211	4-Hydroxy-2-butynal	C4H4O2	N/A	N/A	N/A	N/A		C02648			65806	439778	QAPQYLWHUDXNHY-UHFFFAOYSA-N	O=CC#CCO
129.019	154927	M+HCOOH-H	8	84.0211	3-Butynoate	C4H4O2	N/A	N/A	N/A	N/A	2345-51-9	C06144			63259	137547	KKAHGSQLSTUDAV-UHFFFAOYSA-N	C#CCC(=O)O	Butyrate Metabolism	Metabolic pathways
129.019	57241	M+HCOOH-H	8	84.0211	Furanone A	C4H4O2	N/A	N/A	N/A	N/A		C17602	HMDB0094691		71807	140765	RHDGNLCLDBVESU-UHFFFAOYSA-N	O=C1CC=CO1
129.019	138626	M+HCOOH-H	8	84.0211	4-Hydroxy-2-butenoic acid gamma-lactone	C4H4O2	N/A	N/A	N/A	N/A	497-23-4	C17601	HMDB0032330		71806	10341	VIHAEDVKXSOUAT-UHFFFAOYSA-N	O=C1OCC=C1
129.019	153644	M-H-H2O	1	148.037	L-threo-3-Methylmalate	C5H8O5	N/A	N/A	N/A	N/A		C06029			63276	440889	NPYQJIHHTGFBLN-HRFVKAFMSA-N	C[C@H](C(=O)O)[C@H](O)C(=O)O	C5-Branched dibasic acid metabolism
129.019	161680	M-H-H2O	1	148.037	L-Arabinono-1,4-lactone	C5H8O5	N/A	N/A	N/A	N/A	51532-86-6	C01114			63195	191190	CUOKHACJLGPRHD-YVZJFKFKSA-N	O=C1O[C@@H](CO)[C@H](O)[C@H]1O	Metabolic pathways	Ascorbate and aldarate metabolism
129.019	160426	M-H-H2O	1	148.037	D-erythro-3-Methylmalate	C5H8O5	N/A	N/A	N/A	N/A		C06032			63270	440892	NPYQJIHHTGFBLN-STHAYSLISA-N	C[C@H](C(=O)O)[C@@H](O)C(=O)O	Metabolic pathways	2-Oxocarboxylic acid metabolism	Valine, leucine and isoleucine biosynthesis	Biosynthesis of amino acids	C5-Branched dibasic acid metabolism
129.019	158408	M-H-H2O	1	148.037	D-threo-3-Methylmalate	C5H8O5	N/A	N/A	N/A	N/A		C06031			63281	440891	NPYQJIHHTGFBLN-PWNYCUMCSA-N	C[C@@H](C(=O)O)[C@@H](O)C(=O)O	C5-Branched dibasic acid metabolism
129.019	154067	M-H-H2O	1	148.037	(R)-2-Methylmalate	C5H8O5	N/A	N/A	N/A	N/A		C02612			63272	439766	XFTRTWQBIOMVPK-RXMQYKEDSA-N	C[C@@](O)(CC(=O)O)C(=O)O	Metabolic pathways	2-Oxocarboxylic acid metabolism	Valine, leucine and isoleucine biosynthesis	Biosynthesis of amino acids	C5-Branched dibasic acid metabolism
129.019	155890	M-H-H2O	1	148.037	D-Arabinono-1,4-lactone	C5H8O5	N/A	N/A	N/A	N/A	2782-09-4	C00652			3272	17723	CUOKHACJLGPRHD-JJYYJPOSSA-N	O=C1O[C@H](CO)[C@@H](O)[C@@H]1O
129.019	26975	M-H-H2O	1	148.037	2-dehydro-3-deoxy-D-arabinonic acid	C5H8O5	1.0	N/A	N/A	N/A		C03826		LMFA01050474	63141	5280626	UQIGQRSJIKIPKZ-VKHMYHEASA-N	C([C@H](O)CO)C(C(O)=O)=O	Metabolic pathways	Pentose and glucuronate interconversions
129.019	26977	M-H-H2O	1	148.037	2-dehydro-3-deoxy-L-arabinonic acid	C5H8O5	1.0	N/A	N/A	N/A		C00684		LMFA01050476	63193	192781	UQIGQRSJIKIPKZ-GSVOUGTGSA-N	C([C@@H](O)CO)C(C(O)=O)=O	Metabolic pathways	Ascorbate and aldarate metabolism
129.019	137777	M-H-H2O	1	148.037	3-Hydroxyglutaric acid	C5H8O5	N/A	N/A	N/A	N/A	638-18-6		HMDB0000428		5417	181976	ZQHYXNSQOIDNTL-UHFFFAOYSA-N	OC(CC(O)=O)CC(O)=O
129.019	26984	M-H-H2O	1	148.037	2-hydroxyglutaric acid	C5H8O5	1.0	N/A	N/A	N/A		C02630	HMDB0059655	LMFA01050483	63268	43	HWXBTNAVRSUOJR-UHFFFAOYSA-N	OC(CCC(O)=O)C(O)=O	Butyrate Metabolism	Metabolic pathways	C5-Branched dibasic acid metabolism
129.019	123519	M-H-H2O	1	148.037	L-2-Hydroxyglutaric acid	C5H8O5	N/A	N/A	N/A	N/A		C03196	HMDB0000694		4151	439939	HWXBTNAVRSUOJR-VKHMYHEASA-N	O[C@@H](CCC(O)=O)C(O)=O	Lysine Degradation	Microbial metabolism in diverse environments	Metabolic pathways
129.019	46992	M-H-H2O	1	148.037	Citramalic acid	C5H8O5	N/A	N/A	N/A	N/A	2306-22-1	C00815	HMDB0000426		3273	1081	XFTRTWQBIOMVPK-UHFFFAOYSA-N	CC(O)(CC(O)=O)C(O)=O
129.019	46992	M-H-H2O	1	148.037	Citramalic acid	C5H8O5	N/A	N/A	N/A	N/A	2306-22-1	C00815	HMDB0000426		3273	1081	XFTRTWQBIOMVPK-UHFFFAOYSA-N	CC(O)(CC(O)=O)C(O)=O
129.019	110281	M-H-H2O	1	148.037	D-2-Hydroxyglutaric acid	C5H8O5	N/A	N/A	N/A	N/A		C01087	HMDB0000606		45120	439391	HWXBTNAVRSUOJR-GSVOUGTGSA-N	O[C@H](CCC(O)=O)C(O)=O
129.019	71128	M-H-H2O	1	148.037	D-Xylono-1,5-lactone	C5H8O5	N/A	N/A	N/A	N/A		C02266	HMDB0011676		62415	439692	XXBSUZSONOQQGK-FLRLBIABSA-N	O[C@@H]1COC(=O)[C@H](O)[C@H]1O	Metabolic pathways	Pentose and glucuronate interconversions
129.019	132080	M-H-H2O	1	148.037	Ribonolactone	C5H8O5	N/A	N/A	N/A	N/A	5336-08-3		HMDB0001900		44751	111064	CUOKHACJLGPRHD-BXXZVTAOSA-N	OC[C@H]1OC(=O)[C@H](O)[C@@H]1O
129.019	151566	M-H-H2O	1	148.037	L-Xylono-1,4-lactone	C5H8O5	N/A	N/A	N/A	N/A		C02994				439873	CUOKHACJLGPRHD-NUNKFHFFSA-N	O=C1O[C@@H](CO)[C@@H](O)[C@@H]1O
129.019	153755	M-H-H2O	1	148.037	(S)-2-Methylmalate	C5H8O5	N/A	N/A	N/A	N/A	6236-09-5	C02614				441696	XFTRTWQBIOMVPK-YFKPBYRVSA-N	C[C@](O)(CC(=O)O)C(=O)O	Metabolic pathways	C5-Branched dibasic acid metabolism
129.019	151209	M-H-H2O	1	148.037	L-Arabinono-1,5-lactone	C5H8O5	N/A	N/A	N/A	N/A		C05405				440661	XXBSUZSONOQQGK-YVZJFKFKSA-N	O=C1OC[C@H](O)[C@H](O)[C@H]1O
129.019	162777	M-H-H2O	1	148.037	D-Xylono-1,4-lactone	C5H8O5	N/A	N/A	N/A	N/A		C02753				439799	CUOKHACJLGPRHD-FLRLBIABSA-N	O=C1O[C@H](CO)[C@H](O)[C@H]1O
129.019	183009	M-H-H2O	1	148.037	D-Apionolactone	C5H8O5	N/A	N/A	N/A	N/A		C22218					MTSAHRPUAGVYCZ-WVZVXSGGSA-N
129.019	132379	M-H-H2O	6	148.038	2-Propenyl propyl disulfide	C6H12S2	N/A	N/A	N/A	N/A	2179-59-1		HMDB0033912		89611	16591	FCSSPCOFDUKHPV-UHFFFAOYSA-N	CCCSSCC=C
129.019	147539	M-H-H2O	6	148.038	1-Propenyl propyl disulfide	C6H12S2	N/A	N/A	N/A	N/A	5905-46-4		HMDB0041392		95793	5352908	AAPBYIVJOWCMGH-HYXAFXHYSA-N	CCCSS\C=C/C
129.019	44939	M-H-H2O	6	148.038	Methyl 3-methyl-1-butenyl disulfide	C6H12S2	N/A	N/A	N/A	N/A			HMDB0038890		93509	71587664	NNYHMALQRVQTNK-SNAWJCMRSA-N	CSS\C=C\C(C)C
443.155	160315	M-H	10	444.158	Fluticasone	C22H27F3O4S	N/A	N/A	N/A	N/A	90566-53-3	C07815			66746	5311101	MGNNYOODZCAHBA-GQKYHHCASA-N	C[C@@H]1C[C@H]2[C@@H]3C[C@H](F)C4=CC(=O)C=C[C@]4(C)[C@@]3(F)[C@@H](O)C[C@]2(C)[C@@]1(O)C(=O)SCF
443.155	162385	M-H	7	444.166	(13S,14R)-1,8-Dihydroxy-13-O-acetyl-N-methylcanadine	C23H26NO8	N/A	N/A	N/A	N/A		C21589					ZMVJJIWEZXWPAJ-DIOGXUQJSA-O	COc1ccc2c(c1OC)C(O)[N+]1(C)CCc3cc4c(c(O)c3[C@@H]1[C@H]2OC(C)=O)OCO4	Biosynthesis of secondary metabolites	Isoquinoline alkaloid biosynthesis
443.155	176710	M+Cl	1	408.187	Lys Met Met	C16H32N4O4S2	N/A	N/A	N/A	N/A					19443
443.155	176711	M+Cl	1	408.187	Met Met Lys	C16H32N4O4S2	N/A	N/A	N/A	N/A					19854
443.155	176712	M+Cl	1	408.187	Met Lys Met	C16H32N4O4S2	N/A	N/A	N/A	N/A					20851
443.155	147305	M+HCOOH-H	1	398.158	3,4,5-trihydroxy-6-{[1-(4-methoxyphenyl)-4-methyl-3-oxopentyl]oxy}oxane-2-carboxylic acid	C19H26O9	N/A	N/A	N/A	N/A			HMDB0132960			131836950	ACJOYAMLBGUCAA-UHFFFAOYSA-N	COC1=CC=C(C=C1)C(CC(=O)C(C)C)OC1OC(C(O)C(O)C1O)C(O)=O
443.155	61624	M+HCOOH-H	1	398.158	3,4,5-trihydroxy-6-{[5-(4-methoxyphenyl)-2-methyl-3-oxopentyl]oxy}oxane-2-carboxylic acid	C19H26O9	N/A	N/A	N/A	N/A			HMDB0132964			131836954	NAGWNJSPSVYFCT-UHFFFAOYSA-N	COC1=CC=C(CCC(=O)C(C)COC2OC(C(O)C(O)C2O)C(O)=O)C=C1
443.155	58594	M+HCOOH-H	1	398.158	3,4,5-trihydroxy-6-{[1-(4-methoxyphenyl)-4-methyl-3-oxopentan-2-yl]oxy}oxane-2-carboxylic acid	C19H26O9	N/A	N/A	N/A	N/A			HMDB0132967			131836957	PXPPRRCLTPDJHZ-UHFFFAOYSA-N	COC1=CC=C(CC(OC2OC(C(O)C(O)C2O)C(O)=O)C(=O)C(C)C)C=C1
443.155	105463	M+HCOOH-H	1	398.158	3,4,5-trihydroxy-6-{[5-(4-methoxyphenyl)-2-methyl-3-oxopentan-2-yl]oxy}oxane-2-carboxylic acid	C19H26O9	N/A	N/A	N/A	N/A			HMDB0132966			131836956	CMASJDXQJZXJPI-UHFFFAOYSA-N	COC1=CC=C(CCC(=O)C(C)(C)OC2OC(C(O)C(O)C2O)C(O)=O)C=C1
443.155	110157	M+HCOOH-H	1	398.158	Methyl 3,4-dihydroxy-5-prenylbenzoate 3-glucoside	C19H26O9	N/A	N/A	N/A	N/A			HMDB0040121		94662	131752776	OZKMIACEGRRXQA-UHFFFAOYSA-N	COC(=O)C1=CC(OC2OC(CO)C(O)C(O)C2O)=C(O)C(CC=C(C)C)=C1
443.155	47223	M+HCOOH-H	1	398.158	Methyl (3x,10R)-dihydroxy-11-dodecene-6,8-diynoate 10-glucoside	C19H26O9	N/A	N/A	N/A	N/A			HMDB0040896		95349	131752977	UOPMCWHYLKOBAX-UHFFFAOYSA-N	COC(=O)CC(O)CCC#CC#CC(OC1OC(CO)C(O)C(O)C1O)C=C
443.155	175963	M+HCOOH-H	5	398.155	His Glu Asn	C15H22N6O7	N/A	N/A	N/A	N/A					17711
443.155	175964	M+HCOOH-H	5	398.155	Gln His Asp	C15H22N6O7	N/A	N/A	N/A	N/A					18012
443.155	175965	M+HCOOH-H	5	398.155	Asn His Glu	C15H22N6O7	N/A	N/A	N/A	N/A					18517
443.155	175966	M+HCOOH-H	5	398.155	Asn Glu His	C15H22N6O7	N/A	N/A	N/A	N/A					18598
443.155	175967	M+HCOOH-H	5	398.155	Asp Gln His	C15H22N6O7	N/A	N/A	N/A	N/A					18621
443.155	175968	M+HCOOH-H	5	398.155	Glu Asn His	C15H22N6O7	N/A	N/A	N/A	N/A					20021
443.155	175969	M+HCOOH-H	5	398.155	Gln Asp His	C15H22N6O7	N/A	N/A	N/A	N/A					20039
443.155	175970	M+HCOOH-H	5	398.155	His Gln Asp	C15H22N6O7	N/A	N/A	N/A	N/A					20483
443.155	175971	M+HCOOH-H	5	398.155	Glu His Asn	C15H22N6O7	N/A	N/A	N/A	N/A					21586
443.155	175972	M+HCOOH-H	5	398.155	Asp His Gln	C15H22N6O7	N/A	N/A	N/A	N/A					22346
443.155	175973	M+HCOOH-H	5	398.155	His Asp Gln	C15H22N6O7	N/A	N/A	N/A	N/A					23349
443.155	175974	M+HCOOH-H	5	398.155	His Asn Glu	C15H22N6O7	N/A	N/A	N/A	N/A					23477
443.155	44872	M-H-H2O	0	462.174	Verbasoside	C20H30O12	N/A	N/A	N/A	N/A			HMDB0039233		93824	13889681	DORPKYRPJIIARM-UHFFFAOYSA-N	CC1OC(OC2C(O)C(CO)OC(OCCC3=CC(O)=C(O)C=C3)C2O)C(O)C(O)C1O
443.155	179163	M-H-H2O	3	462.175	Trp Glu Glu	C21H26N4O8	N/A	N/A	N/A	N/A					17885
443.155	179164	M-H-H2O	3	462.175	Glu Glu Trp	C21H26N4O8	N/A	N/A	N/A	N/A					21743
443.155	179165	M-H-H2O	3	462.175	Glu Trp Glu	C21H26N4O8	N/A	N/A	N/A	N/A					21987
443.155	27324	M-H-H2O	7	462.177	Ethyl 16-hydroxy-18-bromo-8E,17E19Z-tricosatrien-4,6-diynoate	C25H35BrO3	1.0	N/A	N/A	N/A				LMFA01090109	96836		PREFNHDXWDEDCP-KBAUWEJJSA-N	C(CCC#CC#C/C=C/CCCCCCC(O)/C=C(/Br)C=C/CCC)(=O)OCC
195.052	165156	M-H	4	196.058	D-Galactonate	C6H12O7	N/A	N/A	N/A	N/A					63178
195.052	164137	M-H	4	196.058	Gulonic acid	C6H12O7	N/A	N/A	N/A	N/A	20246-53-1				344
195.052	156475	M-H	4	196.058	L-Galactonate	C6H12O7	N/A	N/A	N/A	N/A		C15930			63184	604	RGHNJXZEOKUKBD-RSJOWCBRSA-N	O=C(O)[C@@H](O)[C@H](O)[C@H](O)[C@@H](O)CO	Metabolic pathways	Pentose and glucuronate interconversions	Ascorbate and aldarate metabolism
195.052	155720	M-H	4	196.058	L-Gulonate	C6H12O7	N/A	N/A	N/A	N/A	526-97-6	C00800			63144	604	RGHNJXZEOKUKBD-QTBDOELSSA-N	O=C(O)[C@@H](O)[C@@H](O)[C@H](O)[C@@H](O)CO	Metabolic pathways	Pentose and glucuronate interconversions	Ascorbate and aldarate metabolism
195.052	156240	M-H	4	196.058	D-Mannonate	C6H12O7	N/A	N/A	N/A	N/A	642-99-9	C00514			6909	604	RGHNJXZEOKUKBD-MBMOQRBOSA-N	O=C(O)[C@@H](O)[C@@H](O)[C@H](O)[C@H](O)CO	Metabolic pathways	Pentose and glucuronate interconversions
195.052	153743	M-H	4	196.058	L-Idonate	C6H12O7	N/A	N/A	N/A	N/A	1114-17-6	C00770				604	RGHNJXZEOKUKBD-SKNVOMKLSA-N	O=C(O)[C@H](O)[C@@H](O)[C@H](O)[C@@H](O)CO
195.052	159193	M-H	4	196.058	2-Carboxy-D-arabinitol	C6H12O7	N/A	N/A	N/A	N/A		C03215			65932	439944	XONDRGRALZTVKD-ZMIZWQJLSA-N	O=C(O)[C@@](O)(CO)[C@H](O)[C@H](O)CO
195.052	163298	M-H	4	196.058	D-Altronate	C6H12O7	N/A	N/A	N/A	N/A		C00817			63146	439315	RGHNJXZEOKUKBD-AIHAYLRMSA-N	O=C(O)[C@@H](O)[C@H](O)[C@H](O)[C@H](O)CO	Metabolic pathways	Pentose and glucuronate interconversions
195.052	67685	M-H	4	196.058	Gulonic acid	C6H12O7	N/A	N/A	N/A	N/A			HMDB0003290			152304	RGHNJXZEOKUKBD-KKQCNMDGSA-N	OC[C@@H](O)[C@H](O)[C@@H](O)[C@@H](O)C(O)=O
195.052	79583	M-H	4	196.058	Gluconic acid	C6H12O7	N/A	N/A	N/A	N/A	526-95-4	C00257	HMDB0000625		345	10690	RGHNJXZEOKUKBD-SQOUGZDYSA-N	OC[C@@H](O)[C@@H](O)[C@H](O)[C@@H](O)C(O)=O	Pentose Phosphate Pathway	Microbial metabolism in diverse environments	Metabolic pathways	Biosynthesis of secondary metabolites	Biosynthesis of antibiotics	Carbon metabolism
195.052	123373	M-H	4	196.058	Galactonic acid	C6H12O7	N/A	N/A	N/A	N/A	576-36-3	C00880	HMDB0000565		3336	604	RGHNJXZEOKUKBD-MGCNEYSASA-N	OC[C@@H](O)[C@H](O)[C@H](O)[C@@H](O)C(O)=O	Galactose Metabolism	Microbial metabolism in diverse environments	Metabolic pathways
195.052	166498	M-H	1	196.059	3-Sulfopropyltrimethylsilane	C6H16O3SSi	N/A	N/A	N/A	N/A	18173-90-5				4178
195.052	73480	M-H	2	196.06	3,7-Dimethyluric acid	C7H8N4O3	N/A	N/A	N/A	N/A	13087-49-5	C16360	HMDB0001982		58072	83126	HMLZLHKHNBLLJD-UHFFFAOYSA-N	CN1C(=O)NC2=C1C(=O)NC(=O)N2C	Caffeine Metabolism
195.052	53275	M-H	2	196.06	1,7-Dimethyluric acid	C7H8N4O3	N/A	N/A	N/A	N/A		C16356	HMDB0011103		61971	91611	NOFNCLGCUJJPKU-UHFFFAOYSA-N	CN1C(=O)NC2=C1C(=O)N(C)C(=O)N2	Caffeine Metabolism	Metabolic pathways	Biosynthesis of secondary metabolites
195.052	97639	M-H	2	196.06	7,9-Dimethyluric acid	C7H8N4O3	N/A	N/A	N/A	N/A	19039-41-9		HMDB0004308		58234	87909	ZWFQLYWQCGUUNB-UHFFFAOYSA-N	CN1C(=O)N(C)C2=C1NC(=O)NC2=O
195.052	98699	M-H	2	196.06	3,9-Dimethyluric acid	C7H8N4O3	N/A	N/A	N/A	N/A			HMDB0059704		96275	108713	HCUXKVFCFSVKHK-UHFFFAOYSA-N	CN1C(=O)NC2=C1N(C)C(=O)NC2=O
195.052	71867	M-H	2	196.06	1,3-Dimethyluric acid	C7H8N4O3	N/A	N/A	N/A	N/A	944-73-0		HMDB0001857		2822	70346	OTSBKHHWSQYEHK-UHFFFAOYSA-N	CN1C2=C(NC(=O)N2)C(=O)N(C)C1=O
195.052	60637	M-H	2	196.06	1,9-Dimethyluric acid	C7H8N4O3	N/A	N/A	N/A	N/A	55441-62-8		HMDB0002026		58078	108712	UARKDOLETOEBCU-UHFFFAOYSA-N	CN1C(=O)NC2=C1NC(=O)N(C)C2=O
195.052	0	M+Cl	0	0	No compounds found for experimental mass 195.0519 and adduct: M+Cl		N/A	N/A	N/A	N/A
195.052	118120	M+HCOOH-H	3	150.054	1-Methylhypoxanthine	C6H6N4O	N/A	N/A	N/A	N/A	1125-39-9		HMDB0013141		3779	70765	KIQMCGMHGVXDFW-UHFFFAOYSA-N	CN1C=NC2=C(NC=N2)C1=O
195.052	93607	M+HCOOH-H	3	150.054	7-Methylhypoxanthine	C6H6N4O	N/A	N/A	N/A	N/A	1006-08-2		HMDB0003162			66089	CBQMKYHLDADRLN-UHFFFAOYSA-N	CN1C=NC2=C1C(=O)N=CN2
195.052	55059	M+HCOOH-H	0	150.054	Methyl isopentyl disulfide	C6H14S2	N/A	N/A	N/A	N/A	72437-56-0		HMDB0032408		88432	534377	XTTOMWDBKHINLK-UHFFFAOYSA-N	CSSCCC(C)C
195.052	106263	M+HCOOH-H	0	150.054	Diisopropyl disulfide	C6H14S2	N/A	N/A	N/A	N/A	4253-89-8		HMDB0029578		86359	77932	LZAZXBXPKRULLB-UHFFFAOYSA-N	CC(C)SSC(C)C
195.052	107920	M+HCOOH-H	0	150.054	Dipropyl disulfide	C6H14S2	N/A	N/A	N/A	N/A	629-19-6	C08373	HMDB0031472		66930	12377	ALVPFGSHPUPROW-UHFFFAOYSA-N	CCCSSCCC
195.052	76188	M+HCOOH-H	0	150.054	1,6-Hexanedithiol	C6H14S2	N/A	N/A	N/A	N/A	1191-43-1		HMDB0031709		87883	14491	SRZXCOWFGPICGA-UHFFFAOYSA-N	SCCCCCCS
195.052	115414	M+HCOOH-H	0	150.054	Butyl ethyl disulfide	C6H14S2	N/A	N/A	N/A	N/A	63986-03-8		HMDB0032180		88247	522111	QEYJAENSRLNDFW-UHFFFAOYSA-N	CCCCSSCC
195.052	129508	M+HCOOH-H	0	150.054	Methyl pentyl disulfide	C6H14S2	N/A	N/A	N/A	N/A	72437-68-4		HMDB0031161		87454	522459	VDJXDNLYBDHPHP-UHFFFAOYSA-N	CCCCCSSC
195.052	140790	M+HCOOH-H	0	150.054	xi-1-(Propylthio)-1-propanethiol	C6H14S2	N/A	N/A	N/A	N/A			HMDB0040056		94597	20475939	STQMMGQDGYHHII-UHFFFAOYSA-N	CCCSC(S)CC
195.052	26907	M+HCOOH-H	6	150.053	2-deoxy-ribonic acid	C5H10O5	N/A	N/A	N/A	N/A				LMFA01050386	45846		SJXSBTISVFRFLJ-UHFFFAOYSA-N	C(=O)(O)C(O)C(O)CCO
195.052	66584	M+HCOOH-H	6	150.053	L-Arabinose	C5H10O5	N/A	N/A	N/A	N/A		C00259	HMDB0000646			439195	SRBFZHDQGSBBOR-HWQSCIPKSA-N	O[C@H]1COC(O)[C@H](O)[C@H]1O	Nucleotide Sugars Metabolism	Metabolic pathways	ABC transporters	Pentose and glucuronate interconversions	Ascorbate and aldarate metabolism
195.052	145959	M+HCOOH-H	6	150.053	L-Ribulose	C5H10O5	N/A	N/A	N/A	N/A		C00310	HMDB0003371			439204	LQXVFWRQNMEDEE-OVEKKEMJSA-N	OCC1(O)OC[C@@H](O)[C@@H]1O	Metabolic pathways	Pentose and glucuronate interconversions
195.052	116011	M+HCOOH-H	6	150.053	Arabinofuranose	C5H10O5	N/A	N/A	N/A	N/A		C06115	HMDB0012325			440921	HMFHBZSHGGEWLO-HWQSCIPKSA-N	OC[C@@H]1OC(O)[C@H](O)[C@H]1O
195.052	102752	M+HCOOH-H	6	150.053	2-Deoxypentonic acid	C5H10O5	N/A	N/A	N/A	N/A			HMDB0059753			13871872	VBUWJOHKCBQXNU-UHFFFAOYSA-N	OCC(O)C(O)CC(O)=O
195.052	26978	M+HCOOH-H	6	150.053	2-Deoxyribonic acid	C5H10O5	N/A	N/A	N/A	N/A			HMDB0000366	LMFA01050477		11528367	VBUWJOHKCBQXNU-IUYQGCFVSA-N	OC[C@@H](O)[C@@H](O)CC(O)=O
195.052	116840	M+HCOOH-H	6	150.053	beta-Arabinose	C5H10O5	N/A	N/A	N/A	N/A		C20569	HMDB0094694			6857384	HMFHBZSHGGEWLO-KLVWXMOXSA-N	OC[C@@H]1O[C@H](O)[C@H](O)[C@H]1O
195.052	73074	M+HCOOH-H	6	150.053	D-Ribose	C5H10O5	N/A	N/A	N/A	N/A		C00121	HMDB0000283		313	5779	HMFHBZSHGGEWLO-SOOFDHNKSA-N	OC[C@H]1OC(O)[C@H](O)[C@@H]1O	Pentose Phosphate Pathway	Metabolic pathways	ABC transporters	Bacterial chemotaxis
195.052	108161	M+HCOOH-H	6	150.053	D-Ribulose	C5H10O5	N/A	N/A	N/A	N/A	488-84-6		HMDB0000621		312	151261	ZAQJHHRNXZUBTE-NQXXGFSBSA-N	OC[C@@H](O)[C@@H](O)C(=O)CO
195.052	105895	M+HCOOH-H	6	150.053	Aldehydo-D-xylose	C5H10O5	N/A	N/A	N/A	N/A			HMDB0060254			135191	PYMYPHUHKUWMLA-VPENINKCSA-N	OC[C@@H](O)[C@H](O)[C@@H](O)C=O
195.052	52155	M+HCOOH-H	6	150.053	L-Threo-2-pentulose	C5H10O5	N/A	N/A	N/A	N/A	527-50-4		HMDB0000751		139	22253	ZAQJHHRNXZUBTE-WVZVXSGGSA-N	OC[C@H](O)[C@@H](O)C(=O)CO
195.052	59841	M+HCOOH-H	6	150.053	D-Apiose	C5H10O5	N/A	N/A	N/A	N/A			HMDB0029941			4479683	ASNHGEVAWNWCRQ-UHFFFAOYSA-N	OCC1(O)COC(O)C1O
195.052	68039	M+HCOOH-H	6	150.053	D-Arabinose	C5H10O5	N/A	N/A	N/A	N/A	147-81-9		HMDB0029942		63111	66308	PYMYPHUHKUWMLA-WDCZJNDASA-N	OC[C@@H](O)[C@@H](O)[C@H](O)C=O
195.052	91881	M+HCOOH-H	6	150.053	D-Xylose	C5H10O5	N/A	N/A	N/A	N/A		C00181	HMDB0000098		314	135191	SRBFZHDQGSBBOR-IOVATXLUSA-N	O[C@@H]1COC(O)[C@H](O)[C@H]1O	Nucleotide Sugars Metabolism	Metabolic pathways	ABC transporters	Pentose and glucuronate interconversions
195.052	148461	M+HCOOH-H	6	150.053	Beta-D-ribopyranose	C5H10O5	N/A	N/A	N/A	N/A		C08353	HMDB0012194			441481	SRBFZHDQGSBBOR-TXICZTDVSA-N	O[C@@H]1CO[C@@H](O)[C@H](O)[C@@H]1O
195.052	141306	M+HCOOH-H	6	150.053	D-Xylulose	C5H10O5	N/A	N/A	N/A	N/A	551-84-8		HMDB0001644		63099	5289590	ZAQJHHRNXZUBTE-WUJLRWPWSA-N	OC[C@@H](O)[C@H](O)C(=O)CO
195.052	72357	M+HCOOH-H	6	150.053	3-hydroxy-2,2-bis(hydroxymethyl)propanoic acid	C5H10O5	N/A	N/A	N/A	N/A			HMDB0127617			10313222	WACQLQIAUWURGA-UHFFFAOYSA-N	OCC(CO)(CO)C(O)=O
195.052	151564	M+HCOOH-H	6	150.053	D-Lyxose	C5H10O5	N/A	N/A	N/A	N/A		C00476			4177	439240	SRBFZHDQGSBBOR-AGQMPKSLSA-N	OC1OC[C@@H](O)[C@H](O)[C@@H]1O	Pentose and glucuronate interconversions
195.052	157308	M+HCOOH-H	6	150.053	D-Apiose	C5H10O5	N/A	N/A	N/A	N/A	639-97-4	C01488			65604	193317	AVGPOAXYRRIZMM-BYPYZUCNSA-N	O=C[C@H](O)C(O)(CO)CO
195.052	151175	M+HCOOH-H	6	150.053	beta-D-Apiose	C5H10O5	N/A	N/A	N/A	N/A		C08346			66924	441474	ASNHGEVAWNWCRQ-VPENINKCSA-N	OC[C@@]1(O)CO[C@@H](O)[C@@H]1O
195.052	161425	M+HCOOH-H	6	150.053	D-Arabinose	C5H10O5	N/A	N/A	N/A	N/A		C00216			65497	6902	SRBFZHDQGSBBOR-ZRMNMSDTSA-N	OC1OC[C@@H](O)[C@@H](O)[C@@H]1O
195.052	154540	M+HCOOH-H	6	150.053	L-Ribulose	C5H10O5	N/A	N/A	N/A	N/A		C00508			63110	439245	LQXVFWRQNMEDEE-QRHDOFTISA-N	OCC1(O)OC[C@H](O)[C@@H]1O	Metabolic pathways	Pentose and glucuronate interconversions
195.052	151983	M+HCOOH-H	6	150.053	L-Lyxose	C5H10O5	N/A	N/A	N/A	N/A		C01508			63143	439508	SRBFZHDQGSBBOR-AEQNFAKKSA-N	OC1OC[C@H](O)[C@@H](O)[C@H]1O	Pentose and glucuronate interconversions
195.052	158981	M+HCOOH-H	6	150.053	alpha-L-Arabinose	C5H10O5	N/A	N/A	N/A	N/A		C02604				439731	SRBFZHDQGSBBOR-QMKXCQHVSA-N	O[C@H]1CO[C@@H](O)[C@H](O)[C@H]1O
195.052	150290	M+HCOOH-H	6	150.053	Apiose	C5H10O5	N/A	N/A	N/A	N/A		C21040					ASNHGEVAWNWCRQ-LJJLCWGRSA-N	OC[C@@]1(O)COC(O)[C@@H]1O
195.052	155706	M+HCOOH-H	6	150.053	D-Ribose	C5H10O5	N/A	N/A	N/A	N/A		C21057					SRBFZHDQGSBBOR-SOOFDHNKSA-N	OC1OC[C@@H](O)[C@@H](O)[C@H]1O
195.052	161343	M+HCOOH-H	6	150.053	beta-L-Arabinose	C5H10O5	N/A	N/A	N/A	N/A		C02479				439764	SRBFZHDQGSBBOR-KLVWXMOXSA-N	O[C@H]1CO[C@H](O)[C@H](O)[C@H]1O
195.052	160321	M+HCOOH-H	6	150.053	L-Xylose	C5H10O5	N/A	N/A	N/A	N/A		C01510				11389478	HMFHBZSHGGEWLO-CZBDKTQLSA-N	OC[C@@H]1OC(O)[C@@H](O)[C@@H]1O
195.052	152915	M+HCOOH-H	6	150.053	Xylose	C5H10O5	N/A	N/A	N/A	N/A	6763-34-4	C01394				6027	SRBFZHDQGSBBOR-LECHCGJUSA-N	O[C@H]1OC[C@@H](O)[C@H](O)[C@H]1O
195.052	152915	M+HCOOH-H	6	150.053	Xylose	C5H10O5	N/A	N/A	N/A	N/A	6763-34-4	C01394				6027	SRBFZHDQGSBBOR-LECHCGJUSA-N	O[C@H]1OC[C@@H](O)[C@H](O)[C@H]1O
195.052	159860	M+HCOOH-H	6	150.053	R-THMF	C5H10O5	N/A	N/A	N/A	N/A		C21382					BVIYGXUQVXBHQS-IUYQGCFVSA-N	C[C@@]1(O)OC[C@H](O)C1(O)O	Quorum sensing	Biofilm formation - Escherichia coli
195.052	151936	M+HCOOH-H	6	150.053	alpha-D-Lyxose	C5H10O5	N/A	N/A	N/A	N/A		C02204				439678	SRBFZHDQGSBBOR-STGXQOJASA-N	O[C@H]1OC[C@@H](O)[C@H](O)[C@@H]1O
195.052	156555	M+HCOOH-H	6	150.053	L-Xylulose	C5H10O5	N/A	N/A	N/A	N/A		C00312				439205	LQXVFWRQNMEDEE-PYHARJCCSA-N	OCC1(O)OC[C@H](O)[C@H]1O	Metabolic pathways	Pentose and glucuronate interconversions
195.052	153778	M+HCOOH-H	6	150.053	beta-D-Xylose	C5H10O5	N/A	N/A	N/A	N/A		C02096				125409	SRBFZHDQGSBBOR-KKQCNMDGSA-N	O[C@H]1[C@H](O)CO[C@@H](O)[C@@H]1O
195.052	161204	M+HCOOH-H	6	150.053	D-Ribulose	C5H10O5	N/A	N/A	N/A	N/A		C00309				439203	LQXVFWRQNMEDEE-ZZKAVYKESA-N	OCC1(O)OC[C@@H](O)[C@H]1O	Metabolic pathways	Pentose and glucuronate interconversions
195.052	155327	M+HCOOH-H	6	150.053	Ribulose	C5H10O5	N/A	N/A	N/A	N/A		C05052				619	ZAQJHHRNXZUBTE-UHFFFAOYSA-N	O=C(CO)C(O)C(O)CO
195.052	155331	M+HCOOH-H	6	150.053	D-Arabinofuranose	C5H10O5	N/A	N/A	N/A	N/A		C21067					HMFHBZSHGGEWLO-ZRMNMSDTSA-N	OC[C@H]1OC(O)[C@@H](O)[C@@H]1O
195.052	162244	M+HCOOH-H	6	150.053	beta-D-Ribofuranose	C5H10O5	N/A	N/A	N/A	N/A		C16639				447347	HMFHBZSHGGEWLO-TXICZTDVSA-N	OC[C@H]1O[C@@H](O)[C@H](O)[C@@H]1O
195.052	155123	M+HCOOH-H	6	150.053	L-Arabinose	C5H10O5	N/A	N/A	N/A	N/A	5328-37-0	C11476				854	PYMYPHUHKUWMLA-VAYJURFESA-N	O=C[C@H](O)[C@@H](O)[C@@H](O)CO
195.052	155891	M+HCOOH-H	6	150.053	alpha-D-Ribulose	C5H10O5	N/A	N/A	N/A	N/A		C08354				441482	LQXVFWRQNMEDEE-WDCZJNDASA-N	OC[C@]1(O)OC[C@@H](O)[C@H]1O
195.052	166699	M-H-H2O	0	214.07	Etanidazole	C7H10N4O4	N/A	N/A	N/A	N/A	22668-01-5				44130
145.062	155153	M-H	2	146.069	(R)-3-Ureidoisobutyrate	C5H10N2O3	N/A	N/A	N/A	N/A		C21029					PHENTZNALBMCQD-GSVOUGTGSA-N	C[C@H](CNC(N)=O)C(=O)O	Pyrimidine Metabolism	Metabolic pathways
145.062	150554	M-H	2	146.069	Glutamine	C5H10N2O3	N/A	N/A	N/A	N/A	6899-04-3	C00303				738	ZDXPYRJPNDTMRX-UHFFFAOYSA-N	NC(=O)CCC(N)C(=O)O
145.062	159072	M-H	2	146.069	Isoglutamine	C5H10N2O3	N/A	N/A	N/A	N/A	328-48-3	C16673			2819	164697	AEFLONBTGZFSGQ-UHFFFAOYSA-N	NC(=O)C(N)CCC(=O)O	Histidine Metabolism
145.062	166022	M-H	2	146.069	Gly Ala	C5H10N2O3	N/A	N/A	N/A	N/A					23948
145.062	166023	M-H	2	146.069	Ala Gly	C5H10N2O3	N/A	N/A	N/A	N/A					23977
145.062	165077	M-H	2	146.069	Alanyl-Glycine	C5H10N2O3	N/A	N/A	N/A	N/A					85603
145.062	88405	M-H	2	146.069	Ureidoisobutyric acid	C5H10N2O3	N/A	N/A	N/A	N/A		C05100	HMDB0002031		304	160663	PHENTZNALBMCQD-UHFFFAOYSA-N	CC(CNC(N)=O)C(O)=O	Pyrimidine Metabolism
145.062	147619	M-H	2	146.069	L-Glutamine	C5H10N2O3	N/A	N/A	N/A	N/A	56-85-9	C00064	HMDB0000641		18	5961	ZDXPYRJPNDTMRX-VKHMYHEASA-N	N[C@@H](CCC(N)=O)C(O)=O	Glutamate Metabolism	Ammonia Recycling	Arginine and Proline Metabolism	Nicotinate and Nicotinamide Metabolism	Nucleotide Sugars Metabolism	Phenylalanine and Tyrosine Metabolism	Purine Metabolism	Pyrimidine Metabolism	Microbial metabolism in diverse environments	Metabolic pathways	Glyoxylate and dicarboxylate metabolism	Biosynthesis of plant secondary metabolites	Central carbon metabolism in cancer	Arginine biosynthesis	Aminoacyl-tRNA biosynthesis	Biosynthesis of amino acids	ABC transporters	Two-component system	Protein digestion and absorption	Glutamatergic synapse	GABAergic synapse	D-Glutamine and D-glutamate metabolism	Proximal tubule bicarbonate reclamation	Mineral absorption
145.062	56002	M-H	2	146.069	D-Glutamine	C5H10N2O3	N/A	N/A	N/A	N/A	5959-95-5	C00819	HMDB0003423		63630	145815	ZDXPYRJPNDTMRX-GSVOUGTGSA-N	N[C@H](CCC(N)=O)C(O)=O	Metabolic pathways	D-Glutamine and D-glutamate metabolism
145.062	78060	M-H	2	146.069	Alanylglycine	C5H10N2O3	N/A	N/A	N/A	N/A	687-69-4		HMDB0006899		58589	79094	CXISPYVYMQWFLE-UHFFFAOYSA-N	CC(N)C(=O)NCC(O)=O
145.062	0	M+Cl	0	0	No compounds found for experimental mass 145.0616 and adduct: M+Cl		N/A	N/A	N/A	N/A
145.062	151861	M+HCOOH-H	3	100.064	Gyromitrin	C4H8N2O	N/A	N/A	N/A	N/A		C08305				9548611	IMAGWKUTFZRWSB-HWKANZROSA-N	C/C=N/N(C)C=O
145.062	71319	M+HCOOH-H	3	100.064	N-Nitroso-pyrrolidine	C4H8N2O	N/A	N/A	N/A	N/A	930-55-2	C19285	HMDB0031642		73003	13591	WNYADZVDBIBLJJ-UHFFFAOYSA-N	O=NN1CCCC1
145.062	84920	M+HCOOH-H	3	100.064	Gyromitrin	C4H8N2O	N/A	N/A	N/A	N/A	16568-02-8		HMDB0033952		66898	5365327	IMAGWKUTFZRWSB-HYXAFXHYSA-N	C\C=N/N(C)C=O
145.062	0	M-H-H2O	0	0	No compounds found for experimental mass 145.0616 and adduct: M-H-H2O		N/A	N/A	N/A	N/A
260.023	102116	M-H	2	261.031	2-Methoxyacetaminophen sulfate	C9H11NO6S	N/A	N/A	N/A	N/A			HMDB0062550			86290014	NZKKXAGORRATJB-UHFFFAOYSA-N	COC1=CC(OS(O)(=O)=O)=CC=C1NC(C)=O
260.023	166850	M+Cl	1	225.054	5-Nitro-1,10-phenanthroline	C12H7N3O2	N/A	N/A	N/A	N/A					96302
260.023	0	M+HCOOH-H	0	0	No compounds found for experimental mass 260.0229 and adduct: M+HCOOH-H		N/A	N/A	N/A	N/A
260.023	0	M-H-H2O	0	0	No compounds found for experimental mass 260.0229 and adduct: M-H-H2O		N/A	N/A	N/A	N/A
437.149	73489	M-H	8	438.153	Cnidimol 7-glucoside	C21H26O10	N/A	N/A	N/A	N/A			HMDB0040502		94994	131752838	VAWXDOOFPWDVPC-YCRREMRBSA-N	C\C(CO)=C/CC1=C(O)C2=C(OC(C)=CC2=O)C=C1OC1OC(CO)C(O)C(O)C1O
437.149	70174	M-H	8	438.153	7-Hydroxy-5-(4-hydroxy-2-oxopentyl)-2-methylchromone 7-glucoside	C21H26O10	N/A	N/A	N/A	N/A			HMDB0034698		90146	14524534	UCHJBTMJIHWPDI-UHFFFAOYSA-N	CC(O)CC(=O)CC1=CC(OC2OC(CO)C(O)C(O)C2O)=CC2=C1C(=O)C=C(C)O2
437.149	182553	M-H	8	438.153	3,4,5-trihydroxy-6-{[4-(7-methoxy-2-oxo-2H-chromen-6-yl)-2-methylbutan-2-yl]oxy}oxane-2-carboxylic acid	C21H26O10	N/A	N/A	N/A	N/A			HMDB0130536				AUSBBLWARSCUHX-UHFFFAOYSA-N	COC1=CC2=C(C=CC(=O)O2)C=C1CCC(C)(C)OC1OC(C(O)C(O)C1O)C(O)=O
437.149	152995	M-H	8	438.153	Glaucolide B	C21H26O10	N/A	N/A	N/A	N/A	11091-27-3	C09465			67722	442250	JNLNEIIZZQABDP-ZBWGKUOUSA-N	CC(=O)OCC1=C2[C@@H](OC(C)=O)C[C@@](C)(OC(C)=O)C(=O)CC[C@@]3(C)O[C@@H]3[C@H]2OC1=O
437.149	162746	M-H	8	438.153	sec-o-Glucosylhamaudol	C21H26O10	N/A	N/A	N/A	N/A		C17484			71727	10478277	QVUPQEXKTXSMKX-JJDILSOYSA-N	Cc1cc(=O)c2c(O)c3c(cc2o1)OC(C)(C)[C@@H](O[C@@H]1O[C@H](CO)[C@@H](O)[C@H](O)[C@H]1O)C3
437.149	178380	M-H	5	438.154	His-HoPhe-OH	C22H22N4O6	N/A	N/A	N/A	N/A					65346
437.149	178381	M-H	2	438.157	Losartan Metabolite (1H-Imidazole-2-propanol, 4-chloro-5-(hydroxymethyl)-a-methyl-1-[[2'-(1H-tetrazo	C22H23ClN6O2	N/A	N/A	N/A	N/A	141675-57-2				1033
437.149	178382	M-H	2	438.157	Losartan Metabolite (1H-Imidazole-2,5-dimethanol, 4-chloro-a2-propyl-1-[[2'-(1H-tetrazol-5-yl)[1,1'-	C22H23ClN6O2	N/A	N/A	N/A	N/A	141675-59-4				1034
437.149	0	M+Cl	0	0	No compounds found for experimental mass 437.149 and adduct: M+Cl		N/A	N/A	N/A	N/A
437.149	77367	M+HCOOH-H	4	392.152	1,1'-Bis(2-hydroxy-3-methylcarbazole)	C26H20N2O2	N/A	N/A	N/A	N/A			HMDB0040776		95241	10408200	BZVSIHKEOLSGNL-UHFFFAOYSA-N	CC1=CC2=C(NC3=CC=CC=C23)C(=C1O)C1=C(O)C(C)=CC2=C1NC1=CC=CC=C21
437.149	175514	M+HCOOH-H	3	392.152	Met Trp Gly	C18H24N4O4S	N/A	N/A	N/A	N/A					17448
437.149	175515	M+HCOOH-H	3	392.152	Trp Gly Met	C18H24N4O4S	N/A	N/A	N/A	N/A					17521
437.149	175516	M+HCOOH-H	3	392.152	Gly Trp Met	C18H24N4O4S	N/A	N/A	N/A	N/A					17679
437.149	175517	M+HCOOH-H	3	392.152	Trp Met Gly	C18H24N4O4S	N/A	N/A	N/A	N/A					18212
437.149	175518	M+HCOOH-H	3	392.152	Met Gly Trp	C18H24N4O4S	N/A	N/A	N/A	N/A					20933
437.149	175519	M+HCOOH-H	3	392.152	Gly Met Trp	C18H24N4O4S	N/A	N/A	N/A	N/A					23325
437.149	182857	M+HCOOH-H	6	392.149	Fumiquinazoline F-indoline-2',3'-diol	C21H20N4O4	N/A	N/A	N/A	N/A		C22146					WNVGXEJNTOQSAG-LQOZCNPYSA-N		Metabolic pathways	Biosynthesis of secondary metabolites	Biosynthesis of various secondary metabolites - part 2
437.149	175508	M+HCOOH-H	8	392.148	Arg Cys Asp	C13H24N6O6S	N/A	N/A	N/A	N/A					16305
437.149	175509	M+HCOOH-H	8	392.148	Asp Arg Cys	C13H24N6O6S	N/A	N/A	N/A	N/A					16673
437.149	175510	M+HCOOH-H	8	392.148	Cys Arg Asp	C13H24N6O6S	N/A	N/A	N/A	N/A					16853
437.149	175511	M+HCOOH-H	8	392.148	Asp Cys Arg	C13H24N6O6S	N/A	N/A	N/A	N/A					16923
437.149	175512	M+HCOOH-H	8	392.148	Arg Asp Cys	C13H24N6O6S	N/A	N/A	N/A	N/A					18210
437.149	175513	M+HCOOH-H	8	392.148	Cys Asp Arg	C13H24N6O6S	N/A	N/A	N/A	N/A					19938
437.149	152182	M+HCOOH-H	9	392.147	Vernodalol	C20H24O8	N/A	N/A	N/A	N/A		C09577			67819	442318	FZALQGCQQJLGKE-BBNZOYGDSA-N	C=C[C@@]12COC(=O)C(=C)[C@@H]1[C@@H](O)[C@H](C(=C)C(=O)OC)[C@@H](OC(=O)C(=C)CO)C2
437.149	160137	M+HCOOH-H	9	392.147	Eupatoroxin	C20H24O8	N/A	N/A	N/A	N/A		C09443			67701	5281462	QUSNLLJZMPVTTC-ZDHOEGKISA-N	C=C1C(=O)O[C@H]2[C@H]1[C@H](OC(=O)/C(C)=C\C)C[C@]1(CO1)[C@@H]1[C@H](O)[C@H]3O[C@@]3(C)[C@]21O
437.149	175505	M+HCOOH-H	9	392.147	b-D-Glucopyranosiduronic acid, 3-(6-hydroxy-2-naphthalenyl)-1-methylpropyl	C20H24O8	N/A	N/A	N/A	N/A	680202-66-8				1375
437.149	175506	M+HCOOH-H	9	392.147	b-D-Glucopyranosiduronic acid, 6-(3-hydroxybutyl)-2-naphthalenyl	C20H24O8	N/A	N/A	N/A	N/A	680202-65-7				1376
437.149	175507	M+HCOOH-H	9	392.147	Vermiculine	C20H24O8	N/A	N/A	N/A	N/A					85128
437.149	151967	M+HCOOH-H	9	392.147	10-epi-Eupatoroxin	C20H24O8	N/A	N/A	N/A	N/A		C09447			67705	5281463	QUSNLLJZMPVTTC-MGJUGYCASA-N	C=C1C(=O)O[C@H]2[C@H]1[C@H](OC(=O)/C(C)=C\C)C[C@@]1(CO1)[C@@H]1[C@H](O)[C@H]3O[C@@]3(C)[C@]21O
437.149	113174	M+HCOOH-H	9	392.147	Marmesin rhamnoside	C20H24O8	N/A	N/A	N/A	N/A			HMDB0039564		94123	131752678	HOSJGHRJSDQCPE-UHFFFAOYSA-N	CC1OC(OC(C)(C)C2CC3=C(O2)C=C2OC(=O)C=CC2=C3)C(O)C(O)C1O
437.149	151479	M-H-H2O	9	456.163	5,10-Methenyltetrahydrofolate	C20H22N7O6	N/A	N/A	N/A	N/A		C00445			63248	439237	MEANFMOQMXYMCT-ABLWVSNPSA-O	Nc1nc2c(c(=O)[nH]1)[N+]1=CN(c3ccc(C(=O)N[C@@H](CCC(=O)O)C(=O)O)cc3)CC1CN2	Folate Metabolism	Microbial metabolism in diverse environments	Metabolic pathways	Carbon fixation pathways in prokaryotes	Carbon metabolism
129.019	32048	M-H	5	130.027	Methyl hydrogen fumarate	C5H6O4	N/A	N/A	N/A	N/A			HMDB0033809	LMFA07010962	89545	5354456	NKHAVTQWNUWKEO-IHWYPQMZSA-N	COC(=O)\C=C/C(O)=O
129.019	126051	M-H	5	130.027	2,5-Dioxopentanoate	C5H6O4	N/A	N/A	N/A	N/A		C00433	HMDB0060365		63190	523	VHKNBDIQDAXGBL-UHFFFAOYSA-N	OC(=O)C(=O)CCC=O	Arginine and Proline Metabolism	Metabolic pathways	Pentose and glucuronate interconversions	Ascorbate and aldarate metabolism
129.019	65727	M-H	5	130.027	Gamma-delta-Dioxovaleric acid	C5H6O4	N/A	N/A	N/A	N/A		C02800	HMDB0013233		63942	119412	YHUFRVYVNKGICT-UHFFFAOYSA-N	OC(=O)CCC(=O)C=O	Porphyrin Metabolism
129.019	27589	M-H	5	130.027	Itaconic acid	C5H6O4	2.0	N/A	N/A	N/A	97-65-4	C00490	HMDB0002092	LMFA01170063	44764	811	LVHBHZANLOWSRM-UHFFFAOYSA-N	OC(=O)CC(=C)C(O)=O	Metabolic pathways	C5-Branched dibasic acid metabolism
129.019	48849	M-H	5	130.027	2-Hydroxyglutaric acid lactone	C5H6O4	N/A	N/A	N/A	N/A			HMDB0059743			251524	QVADRSWDTZDDGR-UHFFFAOYSA-N	OC(=O)C1CCC(=O)O1
129.019	27623	M-H	5	130.027	Citraconic acid	C5H6O4	2.0	N/A	N/A	N/A	498-23-7	C02226	HMDB0000634	LMFA01170099	5607	643798	HNEGQIOMVPPMNR-IHWYPQMZSA-N	C\C(=C\C(O)=O)C(O)=O	Metabolic pathways	2-Oxocarboxylic acid metabolism	Valine, leucine and isoleucine biosynthesis	C5-Branched dibasic acid metabolism
129.019	27630	M-H	5	130.027	Glutaconic acid	C5H6O4	2.0	N/A	N/A	N/A	628-48-8	C02214	HMDB0000620	LMFA01170109	5593	5280498	XVOUMQNXTGKGMA-OWOJBTEDSA-N	OC(=O)C\C=C\C(O)=O
129.019	27630	M-H	5	130.027	Glutaconic acid	C5H6O4	2.0	N/A	N/A	N/A	628-48-8	C02214	HMDB0000620	LMFA01170109	5593	5280498	XVOUMQNXTGKGMA-OWOJBTEDSA-N	OC(=O)C\C=C\C(O)=O
129.019	27633	M-H	5	130.027	Mesaconic acid	C5H6O4	2.0	N/A	N/A	N/A	498-24-8	C01732	HMDB0000749	LMFA01170116	4130	638129	HNEGQIOMVPPMNR-NSCUHMNNSA-N	C\C(=C/C(O)=O)C(O)=O	Microbial metabolism in diverse environments	Metabolic pathways	Glyoxylate and dicarboxylate metabolism	Carbon metabolism	C5-Branched dibasic acid metabolism
129.019	27649	M-H	5	130.027	cis-Glutaconic acid	C5H6O4	2.0	N/A	N/A	N/A				LMFA01170134			XVOUMQNXTGKGMA-UPHRSURJSA-N	C(/C=CCC(O)=O)(=O)O
129.019	165942	M-H	5	130.027	1,1-Cyclopropanedicarboxylic acid	C5H6O4	N/A	N/A	N/A	N/A	598-10-7				3714
129.019	154041	M-H	5	130.027	Acetylpyruvate	C5H6O4	N/A	N/A	N/A	N/A		C02132			65719	21919	UNRQTHVKJQUDDF-UHFFFAOYSA-N	CC(=O)CC(=O)C(=O)O
129.019	0	M+Cl	0	0	No compounds found for experimental mass 129.0187 and adduct: M+Cl		N/A	N/A	N/A	N/A
129.019	158725	M+HCOOH-H	8	84.0211	4-Hydroxy-2-butynal	C4H4O2	N/A	N/A	N/A	N/A		C02648			65806	439778	QAPQYLWHUDXNHY-UHFFFAOYSA-N	O=CC#CCO
129.019	154927	M+HCOOH-H	8	84.0211	3-Butynoate	C4H4O2	N/A	N/A	N/A	N/A	2345-51-9	C06144			63259	137547	KKAHGSQLSTUDAV-UHFFFAOYSA-N	C#CCC(=O)O	Butyrate Metabolism	Metabolic pathways
129.019	57241	M+HCOOH-H	8	84.0211	Furanone A	C4H4O2	N/A	N/A	N/A	N/A		C17602	HMDB0094691		71807	140765	RHDGNLCLDBVESU-UHFFFAOYSA-N	O=C1CC=CO1
129.019	138626	M+HCOOH-H	8	84.0211	4-Hydroxy-2-butenoic acid gamma-lactone	C4H4O2	N/A	N/A	N/A	N/A	497-23-4	C17601	HMDB0032330		71806	10341	VIHAEDVKXSOUAT-UHFFFAOYSA-N	O=C1OCC=C1
129.019	153644	M-H-H2O	1	148.037	L-threo-3-Methylmalate	C5H8O5	N/A	N/A	N/A	N/A		C06029			63276	440889	NPYQJIHHTGFBLN-HRFVKAFMSA-N	C[C@H](C(=O)O)[C@H](O)C(=O)O	C5-Branched dibasic acid metabolism
129.019	161680	M-H-H2O	1	148.037	L-Arabinono-1,4-lactone	C5H8O5	N/A	N/A	N/A	N/A	51532-86-6	C01114			63195	191190	CUOKHACJLGPRHD-YVZJFKFKSA-N	O=C1O[C@@H](CO)[C@H](O)[C@H]1O	Metabolic pathways	Ascorbate and aldarate metabolism
129.019	160426	M-H-H2O	1	148.037	D-erythro-3-Methylmalate	C5H8O5	N/A	N/A	N/A	N/A		C06032			63270	440892	NPYQJIHHTGFBLN-STHAYSLISA-N	C[C@H](C(=O)O)[C@@H](O)C(=O)O	Metabolic pathways	2-Oxocarboxylic acid metabolism	Valine, leucine and isoleucine biosynthesis	Biosynthesis of amino acids	C5-Branched dibasic acid metabolism
129.019	158408	M-H-H2O	1	148.037	D-threo-3-Methylmalate	C5H8O5	N/A	N/A	N/A	N/A		C06031			63281	440891	NPYQJIHHTGFBLN-PWNYCUMCSA-N	C[C@@H](C(=O)O)[C@@H](O)C(=O)O	C5-Branched dibasic acid metabolism
129.019	154067	M-H-H2O	1	148.037	(R)-2-Methylmalate	C5H8O5	N/A	N/A	N/A	N/A		C02612			63272	439766	XFTRTWQBIOMVPK-RXMQYKEDSA-N	C[C@@](O)(CC(=O)O)C(=O)O	Metabolic pathways	2-Oxocarboxylic acid metabolism	Valine, leucine and isoleucine biosynthesis	Biosynthesis of amino acids	C5-Branched dibasic acid metabolism
129.019	155890	M-H-H2O	1	148.037	D-Arabinono-1,4-lactone	C5H8O5	N/A	N/A	N/A	N/A	2782-09-4	C00652			3272	17723	CUOKHACJLGPRHD-JJYYJPOSSA-N	O=C1O[C@H](CO)[C@@H](O)[C@@H]1O
129.019	26975	M-H-H2O	1	148.037	2-dehydro-3-deoxy-D-arabinonic acid	C5H8O5	1.0	N/A	N/A	N/A		C03826		LMFA01050474	63141	5280626	UQIGQRSJIKIPKZ-VKHMYHEASA-N	C([C@H](O)CO)C(C(O)=O)=O	Metabolic pathways	Pentose and glucuronate interconversions
129.019	26977	M-H-H2O	1	148.037	2-dehydro-3-deoxy-L-arabinonic acid	C5H8O5	1.0	N/A	N/A	N/A		C00684		LMFA01050476	63193	192781	UQIGQRSJIKIPKZ-GSVOUGTGSA-N	C([C@@H](O)CO)C(C(O)=O)=O	Metabolic pathways	Ascorbate and aldarate metabolism
129.019	137777	M-H-H2O	1	148.037	3-Hydroxyglutaric acid	C5H8O5	N/A	N/A	N/A	N/A	638-18-6		HMDB0000428		5417	181976	ZQHYXNSQOIDNTL-UHFFFAOYSA-N	OC(CC(O)=O)CC(O)=O
129.019	26984	M-H-H2O	1	148.037	2-hydroxyglutaric acid	C5H8O5	1.0	N/A	N/A	N/A		C02630	HMDB0059655	LMFA01050483	63268	43	HWXBTNAVRSUOJR-UHFFFAOYSA-N	OC(CCC(O)=O)C(O)=O	Butyrate Metabolism	Metabolic pathways	C5-Branched dibasic acid metabolism
129.019	123519	M-H-H2O	1	148.037	L-2-Hydroxyglutaric acid	C5H8O5	N/A	N/A	N/A	N/A		C03196	HMDB0000694		4151	439939	HWXBTNAVRSUOJR-VKHMYHEASA-N	O[C@@H](CCC(O)=O)C(O)=O	Lysine Degradation	Microbial metabolism in diverse environments	Metabolic pathways
129.019	46992	M-H-H2O	1	148.037	Citramalic acid	C5H8O5	N/A	N/A	N/A	N/A	2306-22-1	C00815	HMDB0000426		3273	1081	XFTRTWQBIOMVPK-UHFFFAOYSA-N	CC(O)(CC(O)=O)C(O)=O
129.019	46992	M-H-H2O	1	148.037	Citramalic acid	C5H8O5	N/A	N/A	N/A	N/A	2306-22-1	C00815	HMDB0000426		3273	1081	XFTRTWQBIOMVPK-UHFFFAOYSA-N	CC(O)(CC(O)=O)C(O)=O
129.019	110281	M-H-H2O	1	148.037	D-2-Hydroxyglutaric acid	C5H8O5	N/A	N/A	N/A	N/A		C01087	HMDB0000606		45120	439391	HWXBTNAVRSUOJR-GSVOUGTGSA-N	O[C@H](CCC(O)=O)C(O)=O
129.019	71128	M-H-H2O	1	148.037	D-Xylono-1,5-lactone	C5H8O5	N/A	N/A	N/A	N/A		C02266	HMDB0011676		62415	439692	XXBSUZSONOQQGK-FLRLBIABSA-N	O[C@@H]1COC(=O)[C@H](O)[C@H]1O	Metabolic pathways	Pentose and glucuronate interconversions
129.019	132080	M-H-H2O	1	148.037	Ribonolactone	C5H8O5	N/A	N/A	N/A	N/A	5336-08-3		HMDB0001900		44751	111064	CUOKHACJLGPRHD-BXXZVTAOSA-N	OC[C@H]1OC(=O)[C@H](O)[C@@H]1O
129.019	151566	M-H-H2O	1	148.037	L-Xylono-1,4-lactone	C5H8O5	N/A	N/A	N/A	N/A		C02994				439873	CUOKHACJLGPRHD-NUNKFHFFSA-N	O=C1O[C@@H](CO)[C@@H](O)[C@@H]1O
129.019	153755	M-H-H2O	1	148.037	(S)-2-Methylmalate	C5H8O5	N/A	N/A	N/A	N/A	6236-09-5	C02614				441696	XFTRTWQBIOMVPK-YFKPBYRVSA-N	C[C@](O)(CC(=O)O)C(=O)O	Metabolic pathways	C5-Branched dibasic acid metabolism
129.019	151209	M-H-H2O	1	148.037	L-Arabinono-1,5-lactone	C5H8O5	N/A	N/A	N/A	N/A		C05405				440661	XXBSUZSONOQQGK-YVZJFKFKSA-N	O=C1OC[C@H](O)[C@H](O)[C@H]1O
129.019	162777	M-H-H2O	1	148.037	D-Xylono-1,4-lactone	C5H8O5	N/A	N/A	N/A	N/A		C02753				439799	CUOKHACJLGPRHD-FLRLBIABSA-N	O=C1O[C@H](CO)[C@H](O)[C@H]1O
129.019	183009	M-H-H2O	1	148.037	D-Apionolactone	C5H8O5	N/A	N/A	N/A	N/A		C22218					MTSAHRPUAGVYCZ-WVZVXSGGSA-N
129.019	132379	M-H-H2O	6	148.038	2-Propenyl propyl disulfide	C6H12S2	N/A	N/A	N/A	N/A	2179-59-1		HMDB0033912		89611	16591	FCSSPCOFDUKHPV-UHFFFAOYSA-N	CCCSSCC=C
129.019	147539	M-H-H2O	6	148.038	1-Propenyl propyl disulfide	C6H12S2	N/A	N/A	N/A	N/A	5905-46-4		HMDB0041392		95793	5352908	AAPBYIVJOWCMGH-HYXAFXHYSA-N	CCCSS\C=C/C
129.019	44939	M-H-H2O	6	148.038	Methyl 3-methyl-1-butenyl disulfide	C6H12S2	N/A	N/A	N/A	N/A			HMDB0038890		93509	71587664	NNYHMALQRVQTNK-SNAWJCMRSA-N	CSS\C=C\C(C)C
